# Supplementary material for: Transcription factor-associated combinatorial epigenetic pattern reveals higher transcriptional activity of TCF7L2-regulated intragenic enhancers
Source: BMC Genomics. 2017 May 12;18:375. doi: 10.1186/s12864-017-3764-9 (PMC5429574; doi:10.1186/s12864-017-3764-9)
Supplement: Supplementary file 2 — Gene List associated with TF-states. (XLSX 330 kb) [file 12864_2017_3764_MOESM2_ESM.xlsx]

## Sheet: PANC1 Gene List
Gene	Expressio(Log2)	State 3				Gene	Expressio(Log2)	State 4				Gene	Expressio(Log2)	State 5
AAAS	4.28676	chr12	53715000	53715750		AAK1	1.91507	chr2	69894750	69895500		ABCC1	6.10871	chr16	16044750	16046250
AACS	4.27465	chr12	125549250	125550000		AAK1	1.91507	chr2	69909750	69911250		ABCC1	6.10871	chr16	16086750	16087500
AAGAB	4.59401	chr15	67545750	67546500		ABCA13	0	chr7	48178500	48180750		ABCC1	6.10871	chr16	16088250	16089000
AAK1	1.91507	chr2	69871500	69872250		ABCA13	0	chr7	48183750	48184500		ABCC1	6.10871	chr16	16108500	16109250
ABCA7	3.29498	chr19	1039500	1040250		ABCA13	0	chr7	48194250	48195000		ABCC1	6.10871	chr16	16112250	16113000
ABCB6	3.43347	chr2	220083000	220084500		ABCC4	4.06859	chr13	95966250	95967000		ABCC1	6.10871	chr16	16113750	16114500
ABCC1	6.10871	chr16	16042500	16043250		ABHD2	3.88561	chr15	89545500	89546250		ABCC1	6.10871	chr16	16115250	16116750
ABCC5	2.96996	chr3	183735750	183736500		ABHD2	3.88561	chr15	89547000	89547750		ABCC1	6.10871	chr16	16118250	16119750
ABCF3	5.01885	chr3	183903000	183903750		ABLIM1	5.09579	chr10	116456250	116457000		ABCC1	6.10871	chr16	16125000	16125750
ABHD14A	2.81484	chr3	52008750	52009500		ABLIM1	5.09579	chr10	116463000	116463750		ABCC1	6.10871	chr16	16170750	16171500
ABHD2	3.88561	chr15	89630250	89631000		ABLIM1	5.09579	chr10	116464500	116466750		ABCC1	6.10871	chr16	16190250	16191000
ABHD3	3.09496	chr18	19284750	19285500		ABLIM1	5.09579	chr10	116467500	116469750		ABHD2	3.88561	chr15	89662500	89663250
ABI2	2.79878	chr2	204192000	204192750		ABLIM1	5.09579	chr10	116475750	116476500		ABLIM1	5.09579	chr10	116247000	116247750
ABL2	0	chr1	179197500	179198250		ABLIM1	5.09579	chr10	116480250	116481000		ABLIM1	5.09579	chr10	116249250	116250000
ABTB1	2.3308	chr3	127390500	127391250		ABLIM1	5.09579	chr10	116482500	116483250		ABLIM1	5.09579	chr10	116280750	116281500
ACADVL	5.39505	chr17	7122750	7123500		ABLIM1	5.09579	chr10	116486250	116487000		ABLIM1	5.09579	chr10	116310750	116311500
ACAT1	4.90762	chr11	107991750	107993250		ABLIM1	5.09579	chr10	116488500	116489250		ABLIM1	5.09579	chr10	116371500	116372250
ACAT2	5.20837	chr6	160182000	160182750		ABLIM1	5.09579	chr10	116512500	116513250		ABLIM1	5.09579	chr10	116376000	116376750
ACBD5	1.96581	chr10	27530250	27531000		ABTB2	3.88703	chr11	34392750	34393500		ABLIM1	5.09579	chr10	116382750	116384250
ACER3	2.08338	chr11	76571250	76572000		ABTB2	3.88703	chr11	34401750	34402500		ABLIM1	5.09579	chr10	116385750	116386500
ACO1	4.24285	chr9	32385000	32385750		ACCN1	0.527821	chr17	32526750	32527500		ABLIM1	5.09579	chr10	116388750	116390250
ACOT7	5.30172	chr1	6453750	6454500		ACER3	2.08338	chr11	76536000	76536750		ABLIM1	5.09579	chr10	116415000	116415750
ACSF2	3.37404	chr17	48504000	48504750		ACER3	2.08338	chr11	76547250	76548000		ABR	5.4056	chr17	985500	986250
ACSL3	2.94473	chr2	223725000	223725750		ACTB	11.5145	chr7	5593500	5594250		ACER3	2.08338	chr11	76731000	76731750
ACTB	11.5145	chr7	5570250	5571000		ACTB	11.5145	chr7	5598000	5598750		ACTB	11.5145	chr7	5568000	5568750
ACTR1A	6.07271	chr10	104262750	104263500		ACTBL2	0	chr5	56790000	56790750		ACTL6A	4.42925	chr3	179281500	179282250
ACTR2	6.21107	chr2	65454000	65454750		ACTBL2	0	chr5	56795250	56796000		ACTN4	10.6404	chr19	39139500	39140250
ACTR6	1.96092	chr12	100594500	100595250		ACTR3	6.28474	chr2	114635250	114636000		ACTN4	10.6404	chr19	39141000	39141750
ACY1	2.33622	chr3	52016250	52017000		ACYP2	1.82755	chr2	54270750	54271500		ACTN4	10.6404	chr19	39143250	39144000
ACY3	0	chr11	67417500	67418250		ADA	5.10413	chr20	43311750	43312500		ACTN4	10.6404	chr19	39152250	39153000
ADAL	1.39522	chr15	43621500	43622250		ADAM28	0	chr8	24075750	24076500		ACTN4	10.6404	chr19	39156000	39157500
ADAM10	4.65873	chr15	59042250	59043000		ADAMTS18	0	chr16	77532750	77534250		ACTN4	10.6404	chr19	39159000	39159750
ADAM15	2.44048	chr1	155022750	155023500		ADAMTSL4	1.58899	chr1	150504750	150505500		ACTN4	10.6404	chr19	39160500	39162000
ADAM15	2.44048	chr1	155024250	155025000		ADK	2.14407	chr10	75924750	75925500		ACTN4	10.6404	chr19	39165750	39166500
ADAMTS10	1.80275	chr19	8674500	8675250		ADORA2B	4.45805	chr17	15823500	15824250		ACTN4	10.6404	chr19	39168000	39168750
ADAMTS15	4.77312	chr11	130319250	130320000		ADRA1B	3.29673	chr5	159252750	159254250		ACTN4	10.6404	chr19	39174750	39176250
ADAT1	0.768324	chr16	75656250	75657000		ADRA1B	3.29673	chr5	159276750	159277500		ACTN4	10.6404	chr19	39180000	39186000
ADC	0	chr1	33546000	33546750		ADRA1B	3.29673	chr5	159329250	159330000		ADK	2.14407	chr10	75983250	75984750
ADCK5	2.16129	chr8	145596750	145597500		ADRA1B	3.29673	chr5	159332250	159333000		ADNP2	3.55781	chr18	77868000	77868750
ADHFE1	0.0146838	chr8	67344750	67345500		ADRB1	2.87009	chr10	115785750	115788000		ADRM1	7.46572	chr20	60883500	60884250
ADI1	4.84903	chr2	3523500	3524250		AFAP1L2	5.80926	chr10	116180250	116181000		ADSS	3.83688	chr1	244599000	244599750
ADIPOR2	4.78678	chr12	1799250	1800000		AGR3	0	chr7	16944750	16945500		AEN	3.33812	chr15	89166750	89167500
ADK	2.14407	chr10	75911250	75912000		AGR3	0	chr7	17017500	17019000		AFAP1L2	5.80926	chr10	116063250	116064750
ADK	2.14407	chr10	75936750	75937500		AHCYL1	2.33679	chr1	110490000	110490750		AFAP1L2	5.80926	chr10	116067000	116067750
ADNP	3.6522	chr20	49548000	49548750		AHCYL1	2.33679	chr1	110502000	110503500		AFAP1L2	5.80926	chr10	116116500	116117250
ADORA2B	4.45805	chr17	15847500	15848250		AHR	2.40803	chr7	17273250	17274750		AFAP1L2	5.80926	chr10	116118750	116119500
ADPGK	3.77651	chr15	73076250	73077000		AHR	2.40803	chr7	17279250	17280000		AFF4	3.57467	chr5	132297750	132298500
ADPRHL1	1.32	chr13	114102750	114103500		AKAP13	2.39643	chr15	85875000	85877250		AGR2	5.80058	chr7	16840500	16841250
ADRA1B	3.29673	chr5	159343500	159344250		AKAP13	2.39643	chr15	85880250	85881750		AGR2	5.80058	chr7	16842750	16843500
ADRB2	0	chr5	148205250	148206000		AKAP13	2.39643	chr15	85901250	85902000		AHCY	6.87435	chr20	32889000	32889750
AEN	3.33812	chr15	89163750	89164500		AKIRIN2	4.20916	chr6	88432500	88433250		AHCYL1	2.33679	chr1	110546250	110547000
AFAP1L2	5.80926	chr10	116164500	116165250		AKIRIN2	4.20916	chr6	88441500	88442250		AHNAK	7.66273	chr11	62283000	62284500
AFF1	0	chr4	87927000	87927750		AKR1E2	0.901927	chr10	4806000	4806750		AHNAK	7.66273	chr11	62306250	62307000
AFF4	3.57467	chr5	132299250	132300000		AKR1E2	0.901927	chr10	4854750	4855500		AHR	2.40803	chr7	17369250	17370000
AGBL2	0	chr11	47736000	47737500		ALG8	4.15385	chr11	77867250	77868000		AHR	2.40803	chr7	17379000	17379750
AGBL3	0	chr7	134670750	134671500		ALOX5AP	0	chr13	31255500	31256250		AHSA1	6.34614	chr14	77925000	77925750
AGK	2.69215	chr7	141250500	141252000		AMIGO2	2.87582	chr12	47488500	47490000		AIM1	2.27219	chr6	106968000	106969500
AGPAT1	5.97038	chr6	32145000	32145750		AMIGO2	2.87582	chr12	47490750	47491500		AIM1	2.27219	chr6	106970250	106971000
AGPHD1	2.39842	chr15	78800250	78801000		AMOTL1	2.03635	chr11	94470000	94471500		AK2	4.61779	chr1	33501000	33501750
AGR2	5.80058	chr7	16843500	16845000		AMOTL2	5.07235	chr3	134145750	134146500		AKAP1	4.16544	chr17	55185000	55185750
AGTPBP1	0.575274	chr9	88357500	88358250		AMPD3	0.672362	chr11	10428750	10429500		AKAP12	6.34484	chr6	151650750	151651500
AHCYL1	2.33679	chr1	110526750	110527500		ANG	0.540384	chr14	21139500	21141000		AKAP13	2.39643	chr15	86250750	86251500
AHR	2.40803	chr7	17337750	17338500		ANK3	0	chr10	62226750	62227500		AMD1	3.62968	chr6	111201000	111201750
AIFM2	3.14201	chr10	71892000	71892750		ANK3	0	chr10	62232750	62233500		AMD1	3.62968	chr6	111205500	111206250
AIM1	2.27219	chr6	106959000	106959750		ANKDD1A	1.45902	chr15	65175750	65176500		AMOTL2	5.07235	chr3	134076000	134077500
AIP	6.81997	chr11	67250250	67251000		ANKRD44	0.103101	chr2	198158250	198159000		AMOTL2	5.07235	chr3	134083500	134085000
AK2	4.61779	chr1	33502500	33503250		ANKRD55	0	chr5	55566000	55566750		ANKMY2	2.81033	chr7	16683750	16684500
AK7	0	chr14	96857250	96858000		ANKRD55	0	chr5	55624500	55625250		ANKRD28	2.95872	chr3	15794250	15795000
AKAP1	4.16544	chr17	55161750	55162500		ANXA1	4.07747	chr9	75752250	75753000		ANKRD28	2.95872	chr3	15810000	15810750
AKAP12	6.34484	chr6	151560750	151561500		ANXA4	5.69109	chr2	69922500	69923250		ANKRD40	4.08361	chr17	48770250	48771000
AKAP12	6.34484	chr6	151645500	151647750		AP2S1	6.26641	chr19	47369250	47370000		ANKRD40	4.08361	chr17	48771750	48772500
AKAP8L	4.77261	chr19	15530250	15531000		APIP	3.43986	chr11	35030250	35032500		ANLN	4.00191	chr7	36487500	36489000
AKR1B1	5.72978	chr7	134144250	134145000		APIP	3.43986	chr11	35037000	35037750		ANTXR1	4.62139	chr2	69245250	69246000
ALAD	2.21078	chr9	116163750	116164500		APLN	0	chrX	128799750	128800500		ANTXR1	4.62139	chr2	69273000	69274500
ALCAM	2.39894	chr3	105086250	105087000		AQP7	0	chr9	33415500	33416250		ANTXR1	4.62139	chr2	69300750	69301500
ALDH18A1	4.04899	chr10	97416750	97417500		ARAP3	0.695032	chr5	141093000	141093750		ANTXR1	4.62139	chr2	69309000	69309750
ALDH1L2	0	chr12	105477000	105477750		ARFGEF2	3.04976	chr20	47521500	47522250		ANTXR1	4.62139	chr2	69366000	69366750
ALDH3A2	3.76312	chr17	19551000	19551750		ARHGAP12	2.01679	chr10	32229000	32229750		ANXA11	6.05886	chr10	81918000	81918750
ALDH4A1	3.95819	chr1	19229250	19230000		ARHGAP12	2.01679	chr10	32233500	32234250		ANXA11	6.05886	chr10	81923250	81924000
ALDOA	10.83	chr16	30075000	30075750		ARHGAP17	4.78299	chr16	25047000	25047750		ANXA2	9.00808	chr15	60643500	60645000
ALG10	0	chr12	34174500	34175250		ARHGAP17	4.78299	chr16	25061250	25063500		ANXA2	9.00808	chr15	60651000	60652500
ALG6	1.14318	chr1	63832500	63833250		ARHGAP29	4.63638	chr1	94783500	94784250		ANXA2	9.00808	chr15	60653250	60657750
ALKBH2	3.4324	chr12	109530750	109531500		ARHGAP29	4.63638	chr1	94787250	94789500		ANXA2	9.00808	chr15	60660750	60663750
ALKBH4	3.28373	chr7	102104250	102105000		ARHGAP29	4.63638	chr1	94791000	94793250		ANXA2	9.00808	chr15	60664500	60670500
ALKBH6	4.51863	chr19	36505500	36506250		ARID1B	3.71518	chr6	157073250	157074750		ANXA2	9.00808	chr15	60671250	60673500
ALS2	2.90973	chr2	202646250	202647000		ARID1B	3.71518	chr6	157081500	157082250		ANXA2	9.00808	chr15	60674250	60675000
AMACR	1.90651	chr5	34007250	34008000		ARID5B	1.90722	chr10	63581250	63582000		ANXA2	9.00808	chr15	60675750	60676500
AMD1	3.62968	chr6	111195000	111195750		ARID5B	1.90722	chr10	63585000	63585750		ANXA2	9.00808	chr15	60678000	60679500
AMIGO2	2.87582	chr12	47474250	47475000		ARID5B	1.90722	chr10	63595500	63597000		ANXA2	9.00808	chr15	60681000	60687000
AMMECR1	0.78765	chrX	109561500	109562250		ARL14	0	chr3	160384500	160385250		ANXA2	9.00808	chr15	60687750	60688500
AMOTL2	5.07235	chr3	134094000	134094750		ARL4C	6.83616	chr2	235458750	235459500		ANXA4	5.69109	chr2	70044000	70044750
AMPD3	0.672362	chr11	10476750	10478250		ARRB1	6.15516	chr11	75076500	75077250		AP2B1	6.14999	chr17	33957750	33958500
ANAPC13	3.35972	chr3	134203500	134204250		ARRB1	6.15516	chr11	75083250	75084000		AP3M1	3.33351	chr10	75882750	75883500
ANAPC7	4.16046	chr12	110841750	110842500		ARSI	3.06516	chr5	149696250	149697750		AP3M1	3.33351	chr10	75904500	75905250
ANGEL1	2.81555	chr14	77279250	77280000		ASAP1	4.45184	chr8	131495250	131496750		AP3S2	0	chr15	90390750	90391500
ANGPTL5	0	chr11	101786250	101787000		ASF1A	2.49121	chr6	119121750	119122500		APOA1BP	7.21722	chr1	156562500	156563250
ANKMY1	2.01146	chr2	241497000	241497750		ASF1A	2.49121	chr6	119186250	119187000		APP	6.20504	chr21	27520500	27522000
ANKRD13A	2.75019	chr12	110436000	110436750		ASPH	4.48598	chr8	62637000	62637750		APRT	7.45691	chr16	88875750	88876500
ANKRD13A	2.75019	chr12	110437500	110438250		ASPH	4.48598	chr8	62646000	62647500		AQP11	0.241706	chr11	77313000	77313750
ANKRD13B	3.70233	chr17	27919500	27920250		ASPH	4.48598	chr8	62671500	62672250		ARF1	7.95521	chr1	228276000	228276750
ANKRD13B	3.70233	chr17	27921000	27921750		ASPH	4.48598	chr8	62679000	62680500		ARHGAP17	4.78299	chr16	24986250	24987000
ANKRD37	1.77457	chr4	186318000	186318750		ASPH	4.48598	chr8	62695500	62696250		ARHGAP17	4.78299	chr16	25025250	25026000
ANKRD39	4.88557	chr2	97522500	97523250		ASPH	4.48598	chr8	62704500	62705250		ARHGAP29	4.63638	chr1	94644000	94644750
ANKRD40	4.08361	chr17	48785250	48786000		ASPH	4.48598	chr8	62718000	62718750		ARHGAP29	4.63638	chr1	94662750	94663500
ANKRD42	1.5685	chr11	82905750	82906500		ATE1	2.69006	chr10	123702000	123702750		ARHGAP29	4.63638	chr1	94681500	94682250
ANKRD46	0.152067	chr8	101571000	101572500		ATF3	0.520528	chr1	212686500	212688000		ARHGAP29	4.63638	chr1	94691250	94692000
ANLN	4.00191	chr7	36428250	36429750		ATF7IP2	1.13509	chr16	10476000	10476750		ARHGAP29	4.63638	chr1	94696500	94698000
ANPEP	6.63043	chr15	90357000	90357750		ATOH8	0	chr2	85956000	85956750		ARHGEF12	3.1794	chr11	120294750	120295500
ANTXR1	4.62139	chr2	69239250	69240000		ATOH8	0	chr2	85969500	85970250		ARHGEF12	3.1794	chr11	120303000	120303750
ANXA1	4.07747	chr9	75766500	75767250		ATP5G1	7.72919	chr17	46956000	46956750		ARID1A	5.28573	chr1	27099000	27099750
ANXA11	6.05886	chr10	81965250	81966000		ATP5O	6.62413	chr21	35343750	35344500		ARID1B	3.71518	chr6	157470000	157470750
ANXA2	9.00808	chr15	60690000	60691500		ATP6V1G1	4.89714	chr9	117314250	117315000		ARID3B	2.5391	chr15	74838000	74838750
ANXA4	5.69109	chr2	69968250	69969000		ATP8B1	1.66074	chr18	55455750	55457250		ARID5B	1.90722	chr10	63699750	63700500
ANXA7	5.40712	chr10	75174000	75174750		ATP8B1	1.66074	chr18	55464000	55464750		ARID5B	1.90722	chr10	63702750	63703500
AOX1	0	chr2	201450000	201451500		AZIN1	3.74543	chr8	103910250	103911000		ARID5B	1.90722	chr10	63810750	63811500
AP1S1	6.17299	chr7	100797000	100797750		AZIN1	3.74543	chr8	103914750	103916250		ARID5B	1.90722	chr10	63837000	63837750
AP2B1	6.14999	chr17	33913500	33914250		AZIN1	3.74543	chr8	103937250	103938000		ARID5B	1.90722	chr10	63855000	63855750
AP2M1	7.60542	chr3	183891750	183892500		B3GNT7	5.77009	chr2	232229250	232230000		ARPC5	5.98981	chr1	183602250	183603750
AP3M1	3.33351	chr10	75909750	75910500		B3GNT7	5.77009	chr2	232248000	232248750		ARRB1	6.15516	chr11	74991000	74991750
AP3S2	0	chr15	90436500	90437250		B4GALNT4	5.88245	chr11	353250	354000		ARRB1	6.15516	chr11	75049500	75051000
APBB3	2.18371	chr5	139943250	139944000		B4GALNT4	5.88245	chr11	354750	355500		ARRB1	6.15516	chr11	75054000	75054750
APEH	5.16199	chr3	49710750	49711500		B4GALNT4	5.88245	chr11	357750	358500		ARRB1	6.15516	chr11	75055500	75056250
APITD1	1.08744	chr1	10491000	10491750		BACH2	0	chr6	91078500	91079250		ARSJ	3.10286	chr4	114877500	114878250
APLF	0	chr2	68694750	68695500		BAIAP2L1	5.83832	chr7	98048250	98049000		ASAP1	4.45184	chr8	131378250	131379000
APLP1	4.47728	chr19	36358500	36359250		BARX2	0	chr11	129194250	129195000		ASB1	3.43218	chr2	239347500	239349000
APLP1	4.47728	chr19	36360000	36360750		BARX2	0	chr11	129201750	129202500		ASCC1	3.7365	chr10	73858500	73859250
APOA1BP	7.21722	chr1	156561000	156561750		BCAR3	3.72354	chr1	94158000	94159500		ASCC1	3.7365	chr10	73869000	73869750
APOL6	1.38266	chr22	36044250	36045000		BCAR3	3.72354	chr1	94221000	94221750		ASCC1	3.7365	chr10	73929750	73930500
APPL1	2.32034	chr3	57261000	57261750		BCAR3	3.72354	chr1	94224000	94224750		ASCC1	3.7365	chr10	73931250	73932000
APPL2	2.66231	chr12	105630000	105630750		BCAR3	3.72354	chr1	94245000	94245750		ASCC1	3.7365	chr10	73934250	73935000
APTX	0	chr9	33001500	33002250		BCAS1	0.807075	chr20	52698750	52699500		ASF1A	2.49121	chr6	119216250	119217750
AQP11	0.241706	chr11	77299500	77300250		BCAS1	0.807075	chr20	52701000	52702500		ATG12	2.40072	chr5	115175250	115176000
ARAF	5.08773	chrX	47421000	47421750		BCAS1	0.807075	chr20	52710000	52710750		ATG5	3.305	chr6	106671000	106671750
ARAP1	4.15274	chr11	72462750	72464250		BCAS1	0.807075	chr20	52713000	52713750		ATOX1	7.92032	chr5	151122750	151123500
ARF5	7.10955	chr7	127227750	127228500		BCL10	3.52657	chr1	85755000	85757250		ATP1B3	5.98826	chr3	141597000	141597750
ARFGAP2	1.81694	chr11	47199000	47199750		BCL10	3.52657	chr1	85762500	85763250		ATP6V0B	5.5932	chr1	44441250	44442000
ARFGEF2	3.04976	chr20	47537250	47538000		BCL10	3.52657	chr1	85764000	85764750		ATP9B	3.48885	chr18	76916250	76917000
ARFGEF2	3.04976	chr20	47538750	47539500		BCL10	3.52657	chr1	85771500	85772250		ATP9B	3.48885	chr18	77121000	77122500
ARHGAP18	0.25596	chr6	130031250	130032000		BCL10	3.52657	chr1	85773750	85774500		ATR	2.08364	chr3	142208250	142209000
ARHGAP24	1.30601	chr4	86395500	86396250		BCL3	5.09588	chr19	45227250	45228000		ATR	2.08364	chr3	142219500	142220250
ARHGDIA	7.92695	chr17	79829250	79830000		BCL3	5.09588	chr19	45228750	45229500		ATR	2.08364	chr3	142296000	142296750
ARHGEF12	3.1794	chr11	120208500	120209250		BCL6	2.38026	chr3	187526250	187527000		ATXN1	1.82907	chr6	16754250	16755000
ARHGEF17	3.68749	chr11	73020000	73020750		BHLHE41	5.01922	chr12	26288250	26289000		AVL9	3.74074	chr7	32604000	32604750
ARHGEF2	4.23474	chr1	155946750	155947500		BICD1	1.69888	chr12	32204250	32205000		AZIN1	3.74543	chr8	103871250	103872000
ARHGEF6	3.62554	chrX	135862500	135864000		BICD1	1.69888	chr12	32242500	32243250		B2M	8.4236	chr15	45007500	45008250
ARIH1	4.18971	chr15	72765750	72766500		BIRC3	3.01418	chr11	102160500	102161250		B3GNT5	2.10442	chr3	182972250	182973750
ARL1	3.41541	chr12	101800500	101801250		BIRC3	3.01418	chr11	102176250	102177000		B4GALT5	4.13067	chr20	48327750	48328500
ARL13B	0.0117532	chr3	93698250	93699000		BLID	0	chr11	122002500	122003250		BAG3	6.95909	chr10	121413750	121418250
ARL2	7.00375	chr11	64780500	64781250		BLID	0	chr11	122007750	122008500		BAG3	6.95909	chr10	121419000	121419750
ARL2	7.00375	chr11	64782000	64782750		BLID	0	chr11	122009250	122011500		BAG3	6.95909	chr10	121426500	121427250
ARL2BP	4.47739	chr16	57278250	57279000		BLID	0	chr11	122016000	122016750		BAG3	6.95909	chr10	121436250	121437000
ARL4A	0.0757517	chr7	12725250	12726000		BMP5	2.67041	chr6	55763250	55764000		BAIAP2L1	5.83832	chr7	97920750	97921500
ARL5A	2.88092	chr2	152685000	152685750		BRD4	4.58414	chr19	15408000	15408750		BAIAP2L1	5.83832	chr7	97989750	97990500
ARL6	0.534072	chr3	97483500	97484250		BRSK2	3.79647	chr11	1371750	1373250		BAIAP2L1	5.83832	chr7	98027250	98028000
ARL6IP1	6.51576	chr16	18813000	18813750		BRSK2	3.79647	chr11	1374000	1374750		BASP1	6.51013	chr5	17231250	17232750
ARL6IP4	6.31745	chr12	123464250	123465000		BRSK2	3.79647	chr11	1395000	1395750		BAZ1B	4.75656	chr7	72867000	72867750
ARL8A	4.60141	chr1	202113750	202114500		C10orf107	0.0328061	chr10	63388500	63389250		BBS10	1.5903	chr12	76740750	76741500
ARMC2	0.091016	chr6	109169250	109170000		C10orf137	0.10912	chr10	127396500	127397250		BCL2L1	6.28505	chr20	30252000	30254250
ARMC7	5.3596	chr17	73104750	73105500		C10orf26	5.50834	chr10	104523750	104525250		BCL2L1	6.28505	chr20	30261750	30264750
ARMCX1	1.46468	chrX	100805250	100806000		C10orf55	0	chr10	75717000	75717750		BCL2L1	6.28505	chr20	30266250	30267000
ARMCX5	0	chrX	101853750	101854500		C11orf70	0	chr11	101881500	101882250		BCL2L1	6.28505	chr20	30267750	30268500
ARMCX6	2.56562	chrX	100872750	100873500		C11orf84	5.47867	chr11	63570000	63570750		BCL2L1	6.28505	chr20	30269250	30270000
ARNTL2	2.61958	chr12	27485250	27486000		C12orf34	3.01454	chr12	110148000	110148750		BCL2L1	6.28505	chr20	30271500	30272250
ARPC1A	5.91162	chr7	98922750	98923500		C13orf33	0	chr13	31407000	31407750		BCL2L1	6.28505	chr20	30273000	30275250
ARPC1B	8.12196	chr7	98971500	98972250		C13orf33	0	chr13	31419750	31420500		BCL2L1	6.28505	chr20	30279750	30280500
ARPC2	6.87055	chr2	219081000	219081750		C14orf182	0	chr14	50484750	50485500		BCL2L1	6.28505	chr20	30283500	30284250
ARPP19	3.77204	chr15	52861500	52862250		C14orf182	0	chr14	50505000	50505750		BCL2L1	6.28505	chr20	30286500	30287250
ARRB1	6.15516	chr11	75061500	75062250		C14orf182	0	chr14	50507250	50508000		BCL2L1	6.28505	chr20	30292500	30294000
ARRB1	6.15516	chr11	75063000	75063750		C14orf182	0	chr14	50511000	50511750		BCL2L1	6.28505	chr20	30294750	30295500
ARRDC2	3.21384	chr19	18117750	18118500		C14orf49	0.357484	chr14	95967000	95967750		BCL2L1	6.28505	chr20	30296250	30297000
ARRDC3	2.3051	chr5	90679500	90680250		C15orf54	0	chr15	39464250	39465000		BCL2L1	6.28505	chr20	30299250	30302250
ARSB	1.62111	chr5	78281250	78282000		C16orf72	3.44031	chr16	9141000	9142500		BCL2L1	6.28505	chr20	30304500	30309750
AS3MT	2.44393	chr10	104628750	104629500		C16orf72	3.44031	chr16	9169500	9170250		BCL9L	6.21547	chr11	118776750	118779000
ASB1	3.43218	chr2	239334750	239335500		C16orf72	3.44031	chr16	9171000	9171750		BDP1	1.59839	chr5	70779000	70779750
ASB8	2.15504	chr12	48551250	48552000		C17orf77	0	chr17	72565500	72566250		BFAR	4.83648	chr16	14727750	14728500
ASCC1	3.7365	chr10	73974750	73975500		C18orf21	0	chr18	33517500	33519000		BIRC3	3.01418	chr11	102191250	102192000
ASNSD1	2.9828	chr2	190525500	190526250		C18orf25	1.10358	chr18	43732500	43733250		BIRC3	3.01418	chr11	102192750	102193500
ASPH	4.48598	chr8	62627250	62628000		C2orf18	4.32315	chr2	26968500	26969250		BIRC3	3.01418	chr11	102195000	102195750
ASPM	0.61568	chr1	197115750	197116500		C3orf57	0.362229	chr3	161127000	161127750		BNIP2	3.84767	chr15	59979750	59980500
ASPSCR1	4.12128	chr17	79934250	79935000		C3orf57	0.362229	chr3	161129250	161130000		C10orf10	4.15465	chr10	45471750	45472500
ASTE1	0.0162966	chr3	130744500	130745250		C6orf226	3.50834	chr6	42869250	42870000		C10orf118	0.928594	chr10	115932000	115933500
ASXL2	2.91783	chr2	26101500	26102250		C7orf69	0	chr7	47764500	47765250		C10orf76	3.1594	chr10	103769250	103770000
ATAD5	0	chr17	29158500	29159250		C7orf69	0	chr7	47798250	47799000		C12orf29	1.53025	chr12	88430250	88431000
ATE1	2.69006	chr10	123687750	123688500		C7orf69	0	chr7	47802000	47804250		C12orf35	2.16275	chr12	32113500	32114250
ATF7IP	1.78343	chr12	14518500	14519250		C8orf38	1.9467	chr8	96003000	96003750		C14orf43	3.68655	chr14	74195250	74196000
ATG16L2	2.28447	chr11	72524250	72525000		CAB39	3.91744	chr2	231549000	231549750		C15orf17	3.6881	chr15	75198000	75198750
ATG2A	3.5035	chr11	64683750	64684500		CACNG4	4.58119	chr17	64940250	64942500		C15orf63	5.33258	chr15	44093250	44094000
ATG5	3.305	chr6	106773750	106774500		CACNG4	4.58119	chr17	64947750	64949250		C16orf53	3.65025	chr16	29832750	29833500
ATHL1	5.69685	chr11	288000	288750		CALM2	7.51197	chr2	47416500	47418000		C16orf62	4.38368	chr16	19612500	19613250
ATOH7	0	chr10	69991500	69992250		CALM2	7.51197	chr2	47420250	47421000		C16orf62	4.38368	chr16	19710000	19710750
ATP11B	2.95702	chr3	182510250	182511000		CALM2	7.51197	chr2	47421750	47422500		C16orf62	4.38368	chr16	19711500	19712250
ATP1B1	5.15365	chr1	169074750	169075500		CALM2	7.51197	chr2	47426250	47427000		C19orf40	2.64022	chr19	33466500	33468000
ATP2B4	2.64128	chr1	203595750	203596500		CALM2	7.51197	chr2	47452500	47453250		C1orf151	2.14053	chr1	19943250	19944000
ATP5B	8.67223	chr12	57039750	57040500		CALM2	7.51197	chr2	47476500	47478000		C1orf201	0	chr1	24718500	24719250
ATP5D	7.53694	chr19	1241250	1242000		CAMK2G	1.92617	chr10	75645750	75647250		C1orf52	2.74103	chr1	85720500	85721250
ATP5S	0.0689734	chr14	50779500	50780250		CAMK2G	1.92617	chr10	75648000	75648750		C20orf112	2.5724	chr20	31030500	31032000
ATP6V0B	5.5932	chr1	44439750	44440500		CAP2	3.85166	chr6	17355000	17355750		C2CD3	2.42481	chr11	73848750	73851000
ATP6V0E1	7.83735	chr5	172410000	172410750		CAPG	7.56324	chr2	85648500	85649250		C5orf45	3.04989	chr5	179264250	179265000
ATP6V1C1	3.61987	chr8	104032500	104033250		CAPRIN2	0	chr12	30945000	30946500		C6orf89	4.0255	chr6	36871500	36872250
ATP6V1E1	5.50533	chr22	18111750	18112500		CAPZA2	4.41581	chr7	116449500	116451000		C6orf89	4.0255	chr6	36880500	36881250
ATP6V1F	7.77616	chr7	128502000	128502750		CAPZB	7.48104	chr1	19830750	19832250		C7orf30	5.85652	chr7	23348250	23349000
ATP6V1G2	1.24415	chr6	31514250	31515000		CARD10	4.82058	chr22	37929750	37930500		C7orf44	4.67861	chr7	43687500	43689750
ATP6V1H	2.63674	chr8	54756000	54756750		CARD18	0	chr11	105077250	105078000		C9orf3	1.7515	chr9	97770000	97770750
ATP7A	1.49415	chrX	77165250	77166000		CAT	5.13298	chr11	34448250	34449000		C9orf3	1.7515	chr9	97788000	97788750
ATP9B	3.48885	chr18	76830000	76830750		CAV2	5.45001	chr7	116040000	116040750		C9orf5	3.39347	chr9	111798000	111798750
ATPBD4	1.62416	chr15	35837250	35838000		CAV2	5.45001	chr7	116058000	116058750		CA8	3.82743	chr8	61145250	61146000
ATR	2.08364	chr3	142297500	142298250		CAV2	5.45001	chr7	116061000	116064750		CA8	3.82743	chr8	61188000	61188750
AVPI1	2.4548	chr10	99446250	99447750		CAV2	5.45001	chr7	116066250	116067750		CAB39	3.91744	chr2	231639000	231639750
AZI1	3.14669	chr17	79197000	79197750		CAV2	5.45001	chr7	116083500	116084250		CALM2	7.51197	chr2	47397000	47398500
B2M	8.4236	chr15	45003000	45003750		CAV2	5.45001	chr7	116088000	116088750		CALM2	7.51197	chr2	47399250	47401500
B3GALNT2	2.90924	chr1	235666500	235667250		CBR4	1.28395	chr4	169991250	169992000		CAPNS1	8.80393	chr19	36632250	36633000
B3GALT4	2.05471	chr6	33244500	33246000		CBX7	2.57142	chr22	39567000	39567750		CAPZB	7.48104	chr1	19761750	19762500
B3GAT3	5.69877	chr11	62389500	62390250		CBX7	2.57142	chr22	39570750	39571500		CAPZB	7.48104	chr1	19763250	19764000
B3GNT1	5.31219	chr11	66115500	66116250		CBX8	3.5473	chr17	77782500	77783250		CAPZB	7.48104	chr1	19796250	19797000
B3GNT5	2.10442	chr3	182970000	182970750		CCL2	7.26089	chr17	32562000	32562750		CARHSP1	5.43027	chr16	8946750	8947500
B4GALNT1	3.80192	chr12	58026750	58027500		CCL8	0	chr17	32633250	32634000		CARHSP1	5.43027	chr16	8949750	8950500
B4GALT1	4.46774	chr9	33167250	33168000		CCNG1	4.15096	chr5	162806250	162807000		CARS	5.23566	chr11	3042000	3042750
B4GALT2	5.30745	chr1	44445750	44446500		CD28	0	chr2	204495750	204496500		CARS	5.23566	chr11	3043500	3044250
B4GALT3	2.00212	chr1	161147250	161148000		CD44	6.76923	chr11	35063250	35064000		CARS	5.23566	chr11	3058500	3059250
B4GALT5	4.13067	chr20	48330750	48331500		CD44	6.76923	chr11	35097750	35098500		CARS	5.23566	chr11	3070500	3072000
BACE1	0.798631	chr11	117186750	117187500		CD44	6.76923	chr11	35099250	35100000		CARS	5.23566	chr11	3072750	3073500
BACH1	0.457951	chr21	30672000	30672750		CD44	6.76923	chr11	35105250	35106000		CARS	5.23566	chr11	3077250	3078000
BAD	5.52264	chr11	64051500	64052250		CD44	6.76923	chr11	35121000	35121750		CAV1	3.40376	chr7	116166750	116168250
BAG2	3.62534	chr6	57036000	57037500		CD44	6.76923	chr11	35137500	35138250		CAV1	3.40376	chr7	116180250	116182500
BARX2	0	chr11	129246000	129246750		CD47	2.80702	chr3	107850000	107850750		CAV1	3.40376	chr7	116184000	116184750
BAZ2A	4.75472	chr12	57029250	57030750		CD47	2.80702	chr3	107851500	107852250		CAV1	3.40376	chr7	116187750	116189250
BAZ2B	1.32947	chr2	160473000	160473750		CD99L2	5.60939	chrX	150102750	150103500		CAV1	3.40376	chr7	116192250	116193000
BBC3	2.19561	chr19	47734500	47735250		CDCP1	3.18916	chr3	45219750	45220500		CAV1	3.40376	chr7	116193750	116194500
BBS10	1.5903	chr12	76742250	76743000		CDKN2AIPNL	4.39821	chr5	133772250	133773750		CAV1	3.40376	chr7	116197500	116198250
BBS2	2.75384	chr16	56553750	56554500		CDON	1.21399	chr11	125949750	125950500		CAV2	5.45001	chr7	116140500	116142000
BBS5	0.879706	chr2	170335500	170336250		CDON	1.21399	chr11	125985750	125986500		CAV2	5.45001	chr7	116145000	116146500
BBS9	0	chr7	33168000	33168750		CDR2	3.52376	chr16	22398000	22398750		CBX3	5.73083	chr7	26242500	26243250
BCAR1	5.1924	chr16	75285750	75286500		CELA3B	0	chr1	22283250	22284000		CCDC50	2.97526	chr3	191094000	191094750
BCAR3	3.72354	chr1	94147500	94148250		CELSR1	4.08043	chr22	46971000	46971750		CCDC57	3.39048	chr17	80111250	80112000
BCAS2	3.5295	chr1	115124250	115125000		CENPF	3.45199	chr1	214755750	214756500		CCDC58	4.13974	chr3	122084250	122085000
BCAS4	4.94129	chr20	49410750	49411500		CENPF	3.45199	chr1	214758000	214758750		CCDC92	5.6518	chr12	124455750	124456500
BCDIN3D	0	chr12	50235750	50237250		CGN	1.70982	chr1	151467000	151467750		CCND1	6.10033	chr11	69458250	69459750
BCL10	3.52657	chr1	85742250	85743000		CHD1	1.91452	chr5	98355750	98356500		CCND1	6.10033	chr11	69468000	69468750
BCL2L1	6.28505	chr20	30310500	30312000		CHD2	3.64171	chr15	93346500	93348750		CCNG1	4.15096	chr5	162866250	162867000
BCL2L11	0.370633	chr2	111877500	111878250		CHD2	3.64171	chr15	93360750	93361500		CCNL1	3.9543	chr3	156876000	156876750
BCL2L13	3.6513	chr22	18120750	18121500		CHD2	3.64171	chr15	93364500	93366000		CCT5	6.6433	chr5	10265250	10266750
BCL6	2.38026	chr3	187464000	187464750		CHD2	3.64171	chr15	93375750	93376500		CD109	2.64035	chr6	74406750	74407500
BCL7B	5.18814	chr7	72972000	72972750		CHKA	4.52463	chr11	67912500	67913250		CD151	8.10515	chr11	836250	837750
BCL7C	5.77263	chr16	30905250	30906000		CHRNA9	0	chr4	40319250	40320000		CD2BP2	5.07252	chr16	30363000	30363750
BCL9	2.71222	chr1	147012750	147013500		CHST15	3.37503	chr10	125865000	125866500		CD44	6.76923	chr11	35163000	35164500
BCL9L	6.21547	chr11	118780500	118782750		CHST3	4.15104	chr10	73680000	73681500		CD44	6.76923	chr11	35165250	35167500
BCO2	0	chr11	112045500	112046250		CITED4	7.5043	chr1	41364000	41364750		CD44	6.76923	chr11	35168250	35169000
BFSP1	0.749654	chr20	17511000	17511750		CITED4	7.5043	chr1	41367750	41368500		CD44	6.76923	chr11	35169750	35170500
BHLHE41	5.01922	chr12	26277000	26277750		CITED4	7.5043	chr1	41385000	41385750		CD44	6.76923	chr11	35172000	35178000
BICD1	1.69888	chr12	32259000	32259750		CLDN10	0.698974	chr13	96183750	96185250		CD44	6.76923	chr11	35179500	35182500
BICD1	1.69888	chr12	32260500	32261250		CLDN10	0.698974	chr13	96186750	96188250		CD44	6.76923	chr11	35183250	35187000
BIN1	2.78214	chr2	127865250	127866000		CLDN3	5.84433	chr7	73213500	73214250		CD44	6.76923	chr11	35188500	35197500
BIRC2	3.81935	chr11	102216750	102217500		CLIC4	5.09866	chr1	25029000	25029750		CD44	6.76923	chr11	35199000	35202750
BIRC3	3.01418	chr11	102187500	102189000		CLIC4	5.09866	chr1	25050750	25051500		CD44	6.76923	chr11	35205000	35205750
BLMH	4.29311	chr17	28619250	28620000		CLIP2	4.51606	chr7	73689750	73690500		CD44	6.76923	chr11	35209500	35210250
BLVRA	6.04924	chr7	43798500	43799250		CMIP	3.88344	chr16	81438750	81439500		CD44	6.76923	chr11	35211000	35211750
BMP5	2.67041	chr6	55740000	55740750		CNKSR3	2.58957	chr6	154875750	154876500		CD44	6.76923	chr11	35212500	35213250
BMS1	3.30107	chr10	43277250	43278000		COL11A1	3.45929	chr1	103646250	103647000		CD44	6.76923	chr11	35214000	35214750
BNIP1	0.862519	chr5	172571250	172572750		COL18A1	8.58811	chr21	46783500	46784250		CD44	6.76923	chr11	35215500	35216250
BNIP2	3.84767	chr15	59982000	59982750		COL18A1	8.58811	chr21	46785000	46787250		CD44	6.76923	chr11	35223750	35224500
BOK	5.17466	chr2	242497500	242498250		COPG	6.58563	chr3	128945250	128946000		CD44	6.76923	chr11	35226750	35227500
BOLA3	5.13344	chr2	74375250	74376000		COPG	6.58563	chr3	128947500	128951250		CD44	6.76923	chr11	35228250	35231250
BPHL	2.20238	chr6	3117750	3118500		COPG	6.58563	chr3	128952000	128952750		CD44	6.76923	chr11	35232000	35232750
BRCA2	0	chr13	32889000	32889750		CP	1.81751	chr3	148963500	148966500		CD44	6.76923	chr11	35238000	35239500
BRI3BP	4.45281	chr12	125477250	125478000		CP	1.81751	chr3	148990500	148991250		CD44	6.76923	chr11	35249250	35250000
BRI3BP	4.45281	chr12	125478750	125479500		CPM	0	chr12	69446250	69447000		CD44	6.76923	chr11	35250750	35253750
BRMS1	5.54408	chr11	66112500	66113250		CRADD	1.76102	chr12	94018500	94019250		CD59	4.28008	chr11	33726000	33726750
BRPF3	3.77	chr6	36163500	36164250		CREB3L1	4.27754	chr11	46260750	46261500		CD59	4.28008	chr11	33727500	33728250
BRWD1	1.70189	chr21	40686000	40686750		CREB3L1	4.27754	chr11	46269000	46269750		CD59	4.28008	chr11	33735000	33735750
BSCL2	4.10389	chr11	62472750	62473500		CREB3L1	4.27754	chr11	46270500	46271250		CD59	4.28008	chr11	33738000	33738750
BTAF1	2.25396	chr10	93682500	93683250		CRIM1	6.05305	chr2	36565500	36566250		CDC25B	5.75267	chr20	3786000	3786750
BTBD1	4.24234	chr15	83736000	83736750		CRYAA	1.97317	chr21	44559000	44559750		CDC42EP4	5.39579	chr17	71301000	71302500
BTBD10	3.30801	chr11	13485000	13485750		CSNK1A1	5.48167	chr5	148942500	148943250		CDC42SE2	3.60493	chr5	130729500	130730250
BTF3	7.77961	chr5	72793500	72794250		CSNK1D	6.5335	chr17	80246250	80247000		CDCA5	4.44927	chr11	64845000	64845750
BTG2	0	chr1	203274000	203274750		CTBS	3.85527	chr1	85065000	85065750		CENPF	3.45199	chr1	214788000	214788750
BTN2A1	2.91093	chr6	26457750	26458500		CTDSP2	5.49354	chr12	58281000	58281750		CEP350	1.6079	chr1	180067500	180068250
BTRC	1.32176	chr10	103113000	103113750		CTDSP2	5.49354	chr12	58282500	58284750		CEP97	1.11971	chr3	101444250	101445000
BUB1	3.73382	chr2	111435750	111436500		CTDSP2	5.49354	chr12	58287000	58288500		CHCHD8	7.12603	chr11	73586250	73587000
BUB3	6.19213	chr10	124913250	124914000		CTGF	7.19323	chr6	132300750	132302250		CHD2	3.64171	chr15	93445500	93452250
C10orf10	4.15465	chr10	45473250	45474750		CTGF	7.19323	chr6	132342750	132343500		CHD2	3.64171	chr15	93457500	93458250
C10orf116	3.45589	chr10	88728000	88729500		CTPS	4.78733	chr1	41391750	41392500		CHD2	3.64171	chr15	93459000	93459750
C10orf125	4.41004	chr10	135170250	135171000		CTPS	4.78733	chr1	41414250	41415000		CHD2	3.64171	chr15	93460500	93462000
C10orf137	0.10912	chr10	127407000	127407750		CTPS	4.78733	chr1	41418000	41418750		CHD2	3.64171	chr15	93463500	93465750
C10orf25	0	chr10	45495750	45496500		CTPS	4.78733	chr1	41433000	41433750		CHKA	4.52463	chr11	67886250	67887000
C10orf28	2.42251	chr10	99894000	99894750		CUEDC1	5.10598	chr17	55995000	55995750		CHSY1	3.65187	chr15	101790750	101791500
C10orf57	3.2979	chr10	81837750	81838500		CUEDC1	5.10598	chr17	56012250	56013000		CLK3	4.52847	chr15	74913000	74913750
C10orf76	3.1594	chr10	103815750	103816500		CUEDC1	5.10598	chr17	56016750	56019000		CLPB	4.02929	chr11	72125250	72126000
C10orf88	2.12984	chr10	124713750	124714500		CUEDC1	5.10598	chr17	56020500	56021250		CLPTM1L	6.54267	chr5	1324500	1325250
C11orf10	7.93032	chr11	61559250	61560000		CUX1	2.04563	chr7	101382750	101383500		CNDP2	5.48846	chr18	72165750	72167250
C11orf2	6.06307	chr11	64863000	64863750		CXADR	0	chr21	18864000	18864750		CNKSR3	2.58957	chr6	154731750	154732500
C11orf35	4.53069	chr11	560250	561000		CXXC5	6.34662	chr5	139017750	139018500		CNOT2	1.95416	chr12	70638000	70638750
C11orf45	1.18024	chr11	128775750	128776500		CYB5B	5.98256	chr16	69439500	69440250		COL5A2	5.17582	chr2	189961500	189962250
C11orf49	4.02596	chr11	46957500	46959000		CYB5B	5.98256	chr16	69444000	69444750		COPS6	6.75777	chr7	99688500	99690000
C11orf51	5.23585	chr11	71823750	71824500		CYP1B1	5.13568	chr2	38322000	38322750		COPZ1	5.94152	chr12	54722250	54723000
C11orf61	1.79903	chr11	124670250	124671000		CYP1B1	5.13568	chr2	38323500	38324250		CORO1C	5.31512	chr12	109058250	109059000
C11orf63	0.624747	chr11	122752500	122753250		CYP2B6	0	chr19	41468250	41469000		CORO1C	5.31512	chr12	109083750	109085250
C11orf63	0.624747	chr11	122754000	122754750		CYS1	4.08223	chr2	10237500	10238250		COX6A1	9.26382	chr12	120877500	120878250
C11orf65	0	chr11	108337500	108338250		CYTH3	3.97882	chr7	6324000	6324750		CPD	4.00557	chr17	28707000	28707750
C11orf70	0	chr11	101918250	101919000		CYTH3	3.97882	chr7	6345750	6346500		CRIM1	6.05305	chr2	36601500	36602250
C11orf75	2.54023	chr11	93276750	93277500		DCLK2	1.20353	chr4	150918750	150919500		CRIM1	6.05305	chr2	36609000	36609750
C11orf82	1.03349	chr11	82613250	82614000		DCLK2	1.20353	chr4	150920250	150921000		CRIM1	6.05305	chr2	36610500	36611250
C12orf23	2.6562	chr12	107348250	107349000		DCP2	0.356955	chr5	112293750	112295250		CRIM1	6.05305	chr2	36614250	36615000
C12orf29	1.53025	chr12	88428750	88429500		DDAH1	4.30975	chr1	85969500	85970250		CRIM1	6.05305	chr2	36615750	36617250
C12orf35	2.16275	chr12	32111250	32112000		DDIT4	7.68318	chr10	74019750	74020500		CRIM1	6.05305	chr2	36621000	36621750
C12orf5	0.668065	chr12	4429500	4430250		DDR1	2.68375	chr6	30782250	30783000		CRIM1	6.05305	chr2	36624000	36624750
C12orf57	7.7429	chr12	7052250	7053000		DDR1	2.68375	chr6	30787500	30788250		CRIM1	6.05305	chr2	36631500	36633000
C12orf57	7.7429	chr12	7053750	7054500		DDR1	2.68375	chr6	30789750	30791250		CRIM1	6.05305	chr2	36633750	36634500
C12orf62	6.16098	chr12	50505000	50505750		DDR1	2.68375	chr6	30795750	30796500		CRIM1	6.05305	chr2	36638250	36639000
C12orf66	0.854211	chr12	64616250	64617000		DDX11	1.85789	chr12	31174500	31175250		CRIM1	6.05305	chr2	36665250	36666000
C14orf43	3.68655	chr14	74254500	74255250		DENND3	2.41726	chr8	142084500	142085250		CRIM1	6.05305	chr2	36681750	36684000
C15orf17	3.6881	chr15	75199500	75200250		DENND3	2.41726	chr8	142086000	142086750		CRIM1	6.05305	chr2	36686250	36687750
C15orf29	1.5702	chr15	34502250	34503000		DKK3	4.68854	chr11	12065250	12066000		CRIM1	6.05305	chr2	36708750	36710250
C15orf33	0	chr15	49911750	49912500		DLEU2	0	chr13	50715000	50715750		CRIM1	6.05305	chr2	36711750	36714750
C15orf38	2.65474	chr15	90455250	90456750		DLK1	0	chr14	101159250	101160000		CRIM1	6.05305	chr2	36719250	36720000
C15orf39	2.85184	chr15	75493500	75494250		DMRTA1	0	chr9	22395750	22396500		CRIM1	6.05305	chr2	36766500	36767250
C15orf52	2.83264	chr15	40632000	40632750		DNAH17	0	chr17	76587750	76588500		CRIM1	6.05305	chr2	36768750	36769500
C15orf58	2.51418	chr15	90777750	90778500		DNAH5	0.368321	chr5	13985250	13986000		CSF1	5.80172	chr1	110460750	110461500
C16orf53	3.65025	chr16	29826750	29827500		DNAH5	0.368321	chr5	13986750	13989000		CSF1	5.80172	chr1	110464500	110465250
C16orf59	3.15353	chr16	2508750	2511000		DNAH5	0.368321	chr5	13994250	13995750		CSF1	5.80172	chr1	110466000	110466750
C16orf62	4.38368	chr16	19566000	19566750		DNAH5	0.368321	chr5	14004750	14007750		CSF1	5.80172	chr1	110470500	110471250
C16orf70	2.61496	chr16	67143000	67143750		DNAH5	0.368321	chr5	14008500	14009250		CSNK1A1	5.48167	chr5	148876500	148877250
C17orf42	1.87726	chr17	29233500	29234250		DNAH5	0.368321	chr5	14037750	14040000		CSNK1A1	5.48167	chr5	148928250	148929000
C17orf59	3.90771	chr17	8093250	8094000		DNAJB6	6.63093	chr7	157078500	157079250		CSNK1D	6.5335	chr17	80226000	80228250
C17orf75	1.52315	chr17	30669000	30669750		DNMBP	3.4746	chr10	101779500	101780250		CSNK1D	6.5335	chr17	80229750	80230500
C18orf32	1.72354	chr18	47013750	47014500		DNPEP	5.47073	chr2	220263000	220264500		CTNNA1	6.82745	chr5	138090000	138090750
C18orf8	3.64401	chr18	21082500	21083250		DPT	0	chr1	168721500	168722250		CTPS	4.78733	chr1	41446500	41447250
C19orf12	3.06543	chr19	30206250	30207750		DRD2	2.02922	chr11	113424000	113424750		CTPS	4.78733	chr1	41469000	41469750
C19orf39	1.27785	chr19	11484750	11485500		DST	4.15309	chr6	56579250	56581500		CTSD	10.3106	chr11	1781250	1782750
C19orf51	2.46013	chr19	55677000	55677750		DST	4.15309	chr6	56589000	56589750		CTTN	6.78837	chr11	70245750	70246500
C19orf51	2.46013	chr19	55678500	55679250		DST	4.15309	chr6	56590500	56591250		CUEDC1	5.10598	chr17	55952250	55954500
C19orf53	6.71078	chr19	13884750	13885500		DST	4.15309	chr6	56592000	56592750		CUEDC1	5.10598	chr17	55956000	55957500
C19orf55	2.86795	chr19	36248250	36249000		DTNB	2.67324	chr2	25923000	25923750		CUTA	7.04717	chr6	33384000	33384750
C19orf73	0.34568	chr19	49621500	49622250		DUSP1	5.46722	chr5	172208250	172210500		CYB5B	5.98256	chr16	69498750	69499500
C1GALT1	1.86322	chr7	7221000	7221750		DUSP1	5.46722	chr5	172215750	172218000		CYC1	7.96666	chr8	145151250	145152750
C1QBP	7.32124	chr17	5342250	5343000		DUSP5	3.51048	chr10	112173000	112173750		CYTH1	3.01449	chr17	76704000	76705500
C1QTNF6	3.132	chr22	37584000	37584750		DUSP5	3.51048	chr10	112219500	112220250		DAP	6.03982	chr5	10745250	10746000
C1orf106	0	chr1	200859750	200861250		DUSP5	3.51048	chr10	112243500	112244250		DDAH1	4.30975	chr1	85918500	85919250
C1orf109	3.0933	chr1	38156250	38157000		DYRK1A	1.9423	chr21	38710500	38711250		DDB2	2.81888	chr11	47241750	47242500
C1orf131	2.69262	chr1	231377250	231378000		E2F2	0.756263	chr1	23871000	23871750		DDB2	2.81888	chr11	47258250	47259000
C1orf151	2.14053	chr1	19922250	19923000		ECE1	6.22008	chr1	21635250	21636000		DDX27	5.17079	chr20	47836500	47837250
C1orf190	0.0663992	chr1	46668750	46669500		EDN2	0	chr1	41961000	41961750		DDX47	4.31177	chr12	12975750	12977250
C1orf216	4.07652	chr1	36184500	36185250		EEA1	0.302816	chr12	93364500	93365250		DENND5A	4.99985	chr11	9160500	9162000
C1orf35	4.00796	chr1	228291000	228291750		EEF1A1	10.7012	chr6	74266500	74267250		DENND5A	4.99985	chr11	9162750	9163500
C1orf51	0.747491	chr1	150254250	150255000		EEF1A1	10.7012	chr6	74289000	74289750		DENND5A	4.99985	chr11	9191250	9192750
C1orf53	1.83141	chr1	197871000	197871750		EEPD1	4.74101	chr7	36155250	36156750		DENND5B	2.29323	chr12	31644000	31644750
C1orf55	1.69372	chr1	226187250	226188000		EEPD1	4.74101	chr7	36168750	36169500		DGKD	4.36551	chr2	234323250	234324000
C1orf56	1.24094	chr1	151020750	151021500		EFHC2	0	chrX	44288250	44289000		DGKD	4.36551	chr2	234351750	234352500
C1orf63	3.88784	chr1	25574250	25575000		EFR3A	3.46866	chr8	132868500	132869250		DGKD	4.36551	chr2	234357750	234358500
C1orf74	0.742713	chr1	209957250	209958000		EFR3A	3.46866	chr8	132870000	132870750		DHRS3	6.39874	chr1	12663750	12664500
C1orf85	4.90822	chr1	156264750	156265500		EGFL6	0	chrX	13506000	13506750		DHX32	5.26107	chr10	127557000	127557750
C1orf86	7.0023	chr1	2126250	2127000		EGFR	4.99762	chr7	55063500	55064250		DHX32	5.26107	chr10	127568250	127569000
C20orf24	5.41932	chr20	35233500	35234250		EHF	0	chr11	34607250	34608750		DIS3L	2.58769	chr15	66587250	66588000
C20orf26	0	chr20	20033250	20034000		EIF4B	5.8243	chr12	53374500	53375250		DKK3	4.68854	chr11	12019500	12020250
C20orf29	3.67902	chr20	3800250	3801000		EIF4G2	7.97756	chr11	10844250	10845000		DLD	3.86464	chr7	107560500	107561250
C20orf3	6.4995	chr20	24973500	24974250		EIF5	3.29997	chr14	103712250	103713000		DNAJB12	3.52878	chr10	74113500	74114250
C20orf94	0.208455	chr20	10416000	10416750		ELFN2	1.15327	chr22	37851000	37851750		DNAJB6	6.63093	chr7	157190250	157191000
C20orf96	2.51537	chr20	271500	272250		ELOVL5	5.45839	chr6	53226000	53226750		DNMBP	3.4746	chr10	101763750	101766000
C2CD2L	2.21965	chr11	118977000	118977750		EML1	2.85291	chr14	100222500	100224000		DST	4.15309	chr6	56404500	56406750
C2orf18	4.32315	chr2	26986500	26988000		ENAH	2.34201	chr1	225887250	225888000		DSTN	7.50247	chr20	17553000	17553750
C2orf42	1.71746	chr2	70418250	70419000		ENO1	10.5332	chr1	8963250	8964750		DUSP5	3.51048	chr10	112263000	112265250
C2orf49	4.12338	chr2	105953250	105954000		EPB41L1	0.705191	chr20	34673250	34674000		DYNC1H1	5.6901	chr14	102447000	102447750
C2orf50	0	chr2	11272500	11273250		EPCAM	3.0652	chr2	47500500	47501250		DYNLL2	5.17401	chr17	56161500	56162250
C2orf68	2.39164	chr2	85838250	85839750		EPHA2	7.13092	chr1	16495500	16496250		DYNLRB1	8.17764	chr20	33114000	33114750
C2orf69	1.97266	chr2	200775000	200775750		EPHA2	7.13092	chr1	16499250	16506000		E4F1	4.91294	chr16	2276250	2277000
C3orf15	0	chr3	119421000	119421750		EPHA2	7.13092	chr1	16508250	16509000		EDARADD	6.03113	chr1	236562750	236563500
C3orf21	4.03666	chr3	194992500	194993250		EPHA2	7.13092	chr1	16509750	16510500		EDN1	2.53996	chr6	12296250	12297000
C3orf23	1.16506	chr3	44379000	44379750		EPS15	2.69574	chr1	52006500	52007250		EEPD1	4.74101	chr7	36195000	36196500
C3orf25	0	chr3	129147000	129147750		EPS15	2.69574	chr1	52023750	52024500		EEPD1	4.74101	chr7	36300750	36301500
C3orf26	4.83971	chr3	99535500	99536250		EPS15	2.69574	chr1	52032750	52034250		EEPD1	4.74101	chr7	36321000	36321750
C3orf26	4.83971	chr3	99537000	99537750		EPS8L3	0	chr1	110319000	110319750		EEPD1	4.74101	chr7	36327000	36327750
C3orf31	2.26523	chr3	11888250	11889000		EPS8L3	0	chr1	110325750	110326500		EEPD1	4.74101	chr7	36329250	36332250
C3orf33	0	chr3	155523750	155524500		EPS8L3	0	chr1	110333250	110334000		EGFR	4.99762	chr7	55090500	55091250
C3orf58	1.71672	chr3	143689500	143690250		EPS8L3	0	chr1	110337000	110337750		EGFR	4.99762	chr7	55097250	55098000
C3orf62	0	chr3	49314000	49314750		EPS8L3	0	chr1	110364750	110365500		EGFR	4.99762	chr7	55111500	55113000
C3orf64	1.91499	chr3	69061500	69062250		EPS8L3	0	chr1	110366250	110367750		EGFR	4.99762	chr7	55129500	55131000
C4orf37	0	chr4	99063750	99064500		ERMP1	4.08158	chr9	5843250	5844000		EGFR	4.99762	chr7	55134000	55134750
C4orf39	0	chr4	165877500	165878250		ERRFI1	7.21438	chr1	8107500	8109000		EGFR	4.99762	chr7	55136250	55137000
C5orf24	3.33471	chr5	134181000	134181750		ERRFI1	7.21438	chr1	8113500	8114250		EGFR	4.99762	chr7	55140000	55140750
C5orf28	1.53915	chr5	43482750	43483500		ERRFI1	7.21438	chr1	8115750	8116500		EGFR	4.99762	chr7	55143000	55143750
C5orf28	1.53915	chr5	43484250	43485000		ERRFI1	7.21438	chr1	8121000	8121750		EGFR	4.99762	chr7	55149750	55150500
C5orf32	6.79012	chr5	139554000	139554750		ERRFI1	7.21438	chr1	8130000	8130750		EGFR	4.99762	chr7	55151250	55152000
C5orf34	0	chr5	43514250	43515000		ERRFI1	7.21438	chr1	8133000	8133750		EGFR	4.99762	chr7	55155000	55156500
C5orf34	0	chr5	43515750	43516500		ERRFI1	7.21438	chr1	8136750	8139000		EGFR	4.99762	chr7	55253250	55254750
C5orf42	1.14121	chr5	37249500	37250250		ERRFI1	7.21438	chr1	8143500	8145000		EGLN1	3.07651	chr1	231543000	231544500
C5orf56	0	chr5	131745750	131746500		ERRFI1	7.21438	chr1	8149500	8151750		EHD1	6.43695	chr11	64622250	64623000
C5orf56	0	chr5	131747250	131748000		ERRFI1	7.21438	chr1	8155500	8158500		EHD1	6.43695	chr11	64626000	64626750
C5orf62	5.10666	chr5	150157500	150158250		ERRFI1	7.21438	chr1	8176500	8177250		EHD1	6.43695	chr11	64638000	64638750
C6orf1	3.96481	chr6	34215750	34216500		ERRFI1	7.21438	chr1	8178000	8178750		EHD4	5.46504	chr15	42232500	42233250
C6orf106	4.68442	chr6	34665000	34665750		ERRFI1	7.21438	chr1	8180250	8181750		EIF2B5	4.53171	chr3	183853500	183854250
C6orf108	7.24477	chr6	43197000	43197750		ETS2	5.22905	chr21	40166250	40167750		EIF2S2	6.05344	chr20	32676000	32676750
C6orf154	0.915383	chr6	43478250	43479000		EZH2	1.89719	chr7	148611000	148611750		EIF3A	6.55145	chr10	120837750	120838500
C6orf165	0	chr6	88116750	88117500		F2RL1	4.03749	chr5	76086000	76087500		EIF3K	10.3227	chr19	39114000	39117000
C6orf165	0	chr6	88118250	88119000		F2RL1	4.03749	chr5	76100250	76101750		EIF3K	10.3227	chr19	39118500	39119250
C6orf170	0.21702	chr6	121656000	121656750		F2RL1	4.03749	chr5	76103250	76104000		EIF3K	10.3227	chr19	39120000	39120750
C6orf211	2.59883	chr6	151773750	151774500		FAM102A	6.39397	chr9	130763250	130764750		EIF3M	6.2959	chr11	32606250	32607000
C6orf226	3.50834	chr6	42857250	42858000		FAM102A	6.39397	chr9	130768500	130770000		EIF4G3	0.243742	chr1	21174000	21175500
C6orf226	3.50834	chr6	42858750	42859500		FAM102A	6.39397	chr9	130785000	130785750		ENAH	2.34201	chr1	225696000	225696750
C6orf57	4.33805	chr6	71276250	71277000		FAM174B	3.67416	chr15	93210000	93210750		ENC1	3.09494	chr5	73926000	73926750
C6orf64	2.2326	chr6	39082500	39084000		FAM49B	4.23796	chr8	130984500	130986750		ENC1	3.09494	chr5	73929000	73929750
C7orf10	0	chr7	40174500	40175250		FAM49B	4.23796	chr8	130995750	130998000		ENO1	10.5332	chr1	8922750	8923500
C7orf30	5.85652	chr7	23338500	23339250		FAM49B	4.23796	chr8	131008500	131009250		ENO1	10.5332	chr1	8931000	8931750
C7orf42	5.14448	chr7	66385500	66386250		FAM49B	4.23796	chr8	131010000	131011500		ENO1	10.5332	chr1	8933250	8934000
C7orf60	0.521503	chr7	112580250	112581000		FAM49B	4.23796	chr8	131012250	131013000		ENO1	10.5332	chr1	8935500	8936250
C8orf37	0.987372	chr8	96282000	96282750		FAM50B	0	chr6	3808500	3809250		EPHA2	7.13092	chr1	16454250	16455000
C9orf125	3.80906	chr9	104249250	104250000		FAM50B	0	chr6	3826500	3827250		EPHA2	7.13092	chr1	16460250	16461750
C9orf16	5.61925	chr9	130923000	130923750		FAM65C	5.40164	chr20	49269000	49269750		EPHA2	7.13092	chr1	16464750	16468500
C9orf167	4.45461	chr9	140171250	140172000		FAM65C	5.40164	chr20	49271250	49272000		EPHA2	7.13092	chr1	16470750	16472250
C9orf23	4.22358	chr9	34612500	34613250		FAM65C	5.40164	chr20	49278000	49278750		EPHA2	7.13092	chr1	16473000	16474500
C9orf40	2.18661	chr9	77568000	77568750		FAM65C	5.40164	chr20	49287000	49287750		EPHA2	7.13092	chr1	16475250	16476000
C9orf91	1.27049	chr9	117372750	117373500		FAM65C	5.40164	chr20	49294500	49295250		EPHA2	7.13092	chr1	16477500	16478250
CA13	0	chr8	86157000	86157750		FAM65C	5.40164	chr20	49296750	49297500		EPHA2	7.13092	chr1	16479000	16480500
CAB39	3.91744	chr2	231576750	231577500		FAM9C	0	chrX	13141500	13142250		EPHB4	6.53115	chr7	100400250	100401750
CABLES2	2.33312	chr20	60982500	60983250		FANCC	2.1838	chr9	98145750	98146500		ERCC4	0.976232	chr16	14017500	14018250
CABYR	1.59581	chr18	21718500	21719250		FAT1	5.19176	chr4	187686000	187686750		ERGIC1	7.47647	chr5	172324500	172326000
CACNG8	3.30468	chr19	54465000	54465750		FERD3L	0	chr7	19216500	19217250		ERGIC1	7.47647	chr5	172329000	172329750
CACYBP	4.18195	chr1	174967500	174968250		FGD4	0	chr12	32589750	32590500		ERGIC1	7.47647	chr5	172338000	172338750
CALM2	7.51197	chr2	47403750	47404500		FGD4	0	chr12	32610000	32610750		ERP29	5.59986	chr12	112456500	112457250
CALR	8.77532	chr19	13048500	13049250		FGF2	0.999805	chr4	123704250	123705000		ERRFI1	7.21438	chr1	8071500	8073000
CAMK2G	1.92617	chr10	75634500	75635250		FHL2	7.17816	chr2	106026000	106027500		ERRFI1	7.21438	chr1	8073750	8080500
CAMKK1	1.14008	chr17	3795000	3795750		FHL2	7.17816	chr2	106071000	106073250		ERRFI1	7.21438	chr1	8081250	8083500
CAMLG	3.57674	chr5	134073000	134073750		FHL2	7.17816	chr2	106137750	106138500		ETS2	5.22905	chr21	40186500	40187250
CAND1	4.31798	chr12	67662000	67662750		FIGN	1.62894	chr2	164634000	164635500		ETV5	4.46839	chr3	185820750	185822250
CAPNS1	8.80393	chr19	36630000	36630750		FIGN	1.62894	chr2	164636250	164637000		EVPL	4.45144	chr17	74010000	74010750
CAPRIN2	0	chr12	30906750	30907500		FILIP1	0	chr6	76234500	76235250		EZR	6.78242	chr6	159228750	159230250
CAPZA2	4.41581	chr7	116502000	116502750		FKBP1A	8.31533	chr20	1396500	1397250		EZR	6.78242	chr6	159237750	159238500
CARKD	0	chr13	111267000	111267750		FKBP1A	8.31533	chr20	1407750	1409250		FAF2	4.88827	chr5	175876500	175877250
CARS	5.23566	chr11	3078750	3079500		FMNL1	2.87409	chr17	43275000	43275750		FAF2	4.88827	chr5	175917750	175919250
CASC4	3.90247	chr15	44581500	44582250		FNDC3B	3.68675	chr3	171684750	171685500		FAM129B	6.48801	chr9	130323000	130323750
CASC5	0	chr15	40885500	40886250		FOXK1	3.30122	chr7	4672500	4673250		FAM129B	6.48801	chr9	130324500	130325250
CASC5	0	chr15	40887000	40887750		FOXK1	3.30122	chr7	4678500	4679250		FAM193B	2.03809	chr5	176964750	176965500
CASD1	1.61386	chr7	94138500	94139250		FRK	0	chr6	116394750	116395500		FAM193B	2.03809	chr5	176973000	176973750
CASP4	2.96813	chr11	104839500	104840250		FRMD1	0	chr6	168557250	168558750		FAM36A	2.91584	chr1	245007000	245007750
CASP7	2.22187	chr10	115438500	115439250		FRMD5	2.63605	chr15	44507250	44508000		FAM3C	4.34625	chr7	121035000	121035750
CASP7	2.22187	chr10	115440000	115440750		FRMPD2	0	chr10	49517250	49518000		FAM49B	4.23796	chr8	130860750	130862250
CAST	4.0882	chr5	96039000	96039750		FSCN1	8.09757	chr7	5604000	5604750		FAM49B	4.23796	chr8	130863000	130863750
CAV1	3.40376	chr7	116165250	116166000		FST	0	chr5	52702500	52703250		FAM83D	3.18288	chr20	37563750	37564500
CAV2	5.45001	chr7	116139000	116139750		FTH1	9.82638	chr11	61779750	61781250		FAT1	5.19176	chr4	187565250	187566000
CBL	3.7335	chr11	119076000	119076750		FZD2	4.41654	chr17	42610500	42611250		FBXL15	2.84419	chr10	104181750	104183250
CBLN3	0.0302937	chr14	24898500	24899250		FZD2	4.41654	chr17	42621000	42621750		FBXO10	4.34319	chr9	37573500	37575000
CCBL2	2.79747	chr1	89458500	89460000		GADD45A	5.31968	chr1	68083500	68084250		FBXO17	7.11843	chr19	39433500	39435000
CCDC101	4.15183	chr16	28564500	28565250		GADD45A	5.31968	chr1	68095500	68096250		FBXO17	7.11843	chr19	39436500	39437250
CCDC106	5.46366	chr19	56158500	56159250		GADD45A	5.31968	chr1	68111250	68113500		FBXO17	7.11843	chr19	39438000	39439500
CCDC107	2.82866	chr9	35658750	35659500		GALNTL2	0	chr3	16185750	16186500		FBXO17	7.11843	chr19	39453000	39453750
CCDC121	0	chr2	27852000	27852750		GALR1	0	chr18	74919000	74920500		FBXO17	7.11843	chr19	39459750	39460500
CCDC138	0.481547	chr2	109402500	109403250		GATA5	4.89397	chr20	61074750	61075500		FEZ2	4.32822	chr2	36779250	36780000
CCDC15	0	chr11	124823250	124824750		GBX2	2.44887	chr2	237089250	237090000		FEZ2	4.32822	chr2	36780750	36781500
CCDC151	0	chr19	11545500	11546250		GDPD5	1.53124	chr11	75249000	75249750		FEZ2	4.32822	chr2	36786750	36788250
CCDC28A	1.64331	chr6	139095000	139095750		GEM	1.30524	chr8	95369250	95370750		FEZ2	4.32822	chr2	36789000	36790500
CCDC28B	3.74234	chr1	32665500	32667000		GLI2	1.16378	chr2	121496250	121497000		FEZ2	4.32822	chr2	36795000	36795750
CCDC34	4.11053	chr11	27384750	27385500		GLIS2	5.65972	chr16	4359750	4360500		FEZ2	4.32822	chr2	36800250	36801000
CCDC6	3.24891	chr10	61666500	61667250		GNA12	6.50993	chr7	2899500	2901000		FGD6	1.74704	chr12	95477250	95478000
CCDC62	0	chr12	123258000	123258750		GNA12	6.50993	chr7	2904000	2905500		FGD6	1.74704	chr12	95496750	95497500
CCDC69	0	chr5	150603000	150603750		GNA12	6.50993	chr7	2913000	2914500		FHL2	7.17816	chr2	105977250	105978000
CCDC7	0	chr10	32734500	32735250		GNA12	6.50993	chr7	2926500	2927250		FHL2	7.17816	chr2	105978750	105979500
CCDC75	1.02594	chr2	37311750	37312500		GNS	4.6768	chr12	65190750	65191500		FHL2	7.17816	chr2	105985500	105987000
CCDC78	2.86701	chr16	776250	777000		GOLM1	4.56192	chr9	88741500	88743000		FHL2	7.17816	chr2	105990000	105993750
CCDC83	0	chr11	85565250	85566750		GPD1L	1.80426	chr3	32086500	32087250		FHL2	7.17816	chr2	105994500	105996750
CCDC86	5.0639	chr11	60609000	60609750		GPR110	0	chr6	47064750	47065500		FHL2	7.17816	chr2	105998250	105999000
CCDC90B	3.33057	chr11	82997250	82998000		GPR110	0	chr6	47094000	47095500		FHL2	7.17816	chr2	106000500	106002000
CCDC94	3.85275	chr19	4246500	4247250		GPR110	0	chr6	47100000	47100750		FHL2	7.17816	chr2	106005000	106014750
CCDC99	3.16	chr5	169011000	169011750		GPR110	0	chr6	47102250	47104500		FKBP1A	8.31533	chr20	1357500	1358250
CCL2	7.26089	chr17	32581500	32583000		GPR126	2.88394	chr6	142580250	142581000		FKBP1A	8.31533	chr20	1371750	1372500
CCNA2	1.74894	chr4	122745000	122745750		GPR132	0	chr14	105556500	105557250		FNDC3B	3.68675	chr3	171851250	171855000
CCNB1	5.2166	chr5	68462250	68463000		GPR137B	3.87976	chr1	236272500	236273250		FNDC3B	3.68675	chr3	171855750	171856500
CCNB1IP1	2.80574	chr14	20801250	20802000		GPR139	0	chr16	20125500	20126250		FNDC3B	3.68675	chr3	171857250	171858000
CCNB2	4.05281	chr15	59396250	59397000		GPR157	3.13512	chr1	9222750	9225000		FNDC3B	3.68675	chr3	171868500	171869250
CCND1	6.10033	chr11	69454500	69456000		GPR157	3.13512	chr1	9240000	9240750		FNDC3B	3.68675	chr3	171873750	171874500
CCNDBP1	4.40136	chr15	43476750	43477500		GPR37L1	0	chr1	202074750	202075500		FNDC3B	3.68675	chr3	171942750	171943500
CCNDBP1	4.40136	chr15	43478250	43479000		GPR37L1	0	chr1	202077000	202077750		FNDC3B	3.68675	chr3	171966750	171967500
CCNL1	3.9543	chr3	156878250	156879000		GRHL2	0	chr8	102457500	102459000		FNIP1	1.0624	chr5	131007750	131008500
CCRN4L	2.08037	chr4	139935750	139936500		GRHL2	0	chr8	102462750	102465750		FNIP1	1.0624	chr5	131130750	131131500
CD151	8.10515	chr11	831750	832500		GRHL2	0	chr8	102471750	102473250		FOXK1	3.30122	chr7	4783500	4784250
CD276	5.66317	chr15	73975500	73976250		GRHL2	0	chr8	102478500	102480000		FOXO3	2.03754	chr6	108885000	108885750
CD2BP2	5.07252	chr16	30366750	30367500		GRHL2	0	chr8	102486000	102487500		FOXO3	2.03754	chr6	108886500	108888750
CD44	6.76923	chr11	35159250	35160750		GRHL3	3.14503	chr1	24609750	24611250		FUBP1	4.59428	chr1	78441750	78442500
CD55	1.57844	chr1	207494250	207495750		GSTA3	0	chr6	52791000	52791750		FUT4	1.55508	chr11	94279500	94280250
CD59	4.28008	chr11	33758250	33759000		GSTP1	8.7049	chr11	67330500	67332000		FXR1	3.14551	chr3	180631500	180632250
CD63	7.84	chr12	56123250	56124000		H3F3C	6.17394	chr12	32028000	32028750		GAPVD1	2.88704	chr9	128088000	128088750
CD82	1.60545	chr11	44586000	44586750		HAS2	1.00138	chr8	122681250	122682000		GARS	6.98506	chr7	30635250	30636750
CD97	5.45063	chr19	14491500	14492250		HAS2	1.00138	chr8	122708250	122710500		GARS	6.98506	chr7	30638250	30639000
CDADC1	0	chr13	49822500	49823250		HAS2	1.00138	chr8	122736000	122739000		GATAD1	2.30892	chr7	92077500	92078250
CDC23	3.2424	chr5	137549250	137550000		HDAC2	3.77091	chr6	114315750	114317250		GEM	1.30524	chr8	95271000	95271750
CDC42	5.4302	chr1	22378500	22379250		HDAC9	0	chr7	18465750	18466500		GGA3	3.62569	chr17	73234500	73235250
CDC42BPG	0.703623	chr11	64612500	64613250		HDGFL1	0	chr6	22470750	22472250		GGA3	3.62569	chr17	73236750	73237500
CDC42EP3	0.191272	chr2	37899750	37900500		HERC1	1.9967	chr15	64188750	64189500		GGCX	3.00102	chr2	85779000	85779750
CDC42EP4	5.39579	chr17	71308500	71309250		HERC4	2.94264	chr10	69845250	69847500		GLUD1	5.44828	chr10	88851750	88853250
CDC5L	3.34521	chr6	44354250	44355000		HES1	4.58954	chr3	193793250	193794000		GON4L	3.00706	chr1	155742750	155743500
CDC6	2.5333	chr17	38443500	38444250		HES1	4.58954	chr3	193806750	193808250		GOPC	2.97113	chr6	117921000	117921750
CDC73	2.7662	chr1	193089750	193090500		HMCN1	0	chr1	185614500	185615250		GORASP2	3.01588	chr2	171786750	171787500
CDC73	2.7662	chr1	193091250	193092000		HMGCLL1	0	chr6	55500750	55502250		GPATCH1	3.1797	chr19	33588750	33589500
CDK2AP1	7.00826	chr12	123756750	123757500		HNRNPA3	5.13424	chr2	178032750	178033500		GPATCH1	3.1797	chr19	33591750	33592500
CDK2AP2	6.46858	chr11	67275750	67276500		HOXC13	6.43833	chr12	54238500	54240000		GPATCH1	3.1797	chr19	33600750	33601500
CDK4	6.21059	chr12	58146000	58146750		HOXC13	6.43833	chr12	54261000	54261750		GPATCH1	3.1797	chr19	33609750	33610500
CDK5	3.86017	chr7	150754500	150756750		HPCAL1	8.28718	chr2	10410750	10411500		GPBP1L1	4.71174	chr1	46139250	46140000
CDK5R1	1.49028	chr17	30813000	30813750		HPCAL1	8.28718	chr2	10422750	10423500		GPR126	2.88394	chr6	142627500	142628250
CDK5RAP3	5.57081	chr17	46047750	46049250		HPCAL1	8.28718	chr2	10424250	10427250		GPR126	2.88394	chr6	142629000	142629750
CDK7	3.57879	chr5	68529750	68530500		HPCAL1	8.28718	chr2	10429500	10430250		GPR126	2.88394	chr6	142634250	142635000
CDK8	2.62485	chr13	26827500	26828250		HPSE	0	chr4	84278250	84279000		GPR126	2.88394	chr6	142638000	142638750
CDKN1A	4.19756	chr6	36645750	36646500		HS3ST1	0	chr4	11507250	11508000		GPR126	2.88394	chr6	142644750	142645500
CDKN1B	3.82524	chr12	12869250	12870000		IBTK	3.58945	chr6	82969500	82971000		GPR126	2.88394	chr6	142652250	142653000
CDKN2AIPNL	4.39821	chr5	133746750	133748250		ID1	6.95324	chr20	30177000	30177750		GPR126	2.88394	chr6	142653750	142654500
CEBPG	4.32572	chr19	33863250	33864000		ID1	6.95324	chr20	30178500	30179250		GPR126	2.88394	chr6	142674750	142675500
CEND1	4.68684	chr11	789000	791250		IDH2	7.3039	chr15	90669750	90670500		GPR126	2.88394	chr6	142677750	142678500
CENPBD1	2.72306	chr16	90038250	90039000		IDH2	7.3039	chr15	90686250	90687000		GPR126	2.88394	chr6	142693500	142700250
CENPH	3.1389	chr5	68485500	68486250		IER3	6.96029	chr6	30735750	30738000		GPR126	2.88394	chr6	142701750	142702500
CEP135	0	chr4	56814000	56814750		IER3	6.96029	chr6	30749250	30750750		GPR126	2.88394	chr6	142706250	142707000
CEP135	0	chr4	56815500	56816250		IER3	6.96029	chr6	30755250	30756000		GPR126	2.88394	chr6	142707750	142710000
CEP164	3.65681	chr11	117198000	117198750		IFIT2	1.89514	chr10	91037250	91039500		GPRC5A	7.26666	chr12	13056000	13057500
CEP192	1.59597	chr18	12990000	12990750		IFIT2	1.89514	chr10	91044000	91044750		GPRC5A	7.26666	chr12	13062000	13062750
CEP350	1.6079	chr1	179922750	179923500		IFNE	0	chr9	21499500	21501000		GPRC5A	7.26666	chr12	13063500	13064250
CEP68	1.98701	chr2	65283750	65284500		IFNE	0	chr9	21504750	21507000		GPRC5A	7.26666	chr12	13065000	13066500
CEP70	2.91955	chr3	138313500	138314250		IFNE	0	chr9	21516750	21518250		GRB2	5.21475	chr17	73389000	73389750
CEP72	1.68635	chr5	611250	612000		IFNE	0	chr9	21519000	21519750		GRB2	5.21475	chr17	73390500	73391250
CEP97	1.11971	chr3	101442750	101443500		IFNGR2	4.33071	chr21	34752750	34753500		GRHPR	7.99322	chr9	37430250	37431750
CERK	3.5141	chr22	47134500	47135250		IGF1R	3.67007	chr15	99152250	99153000		GSTO1	4.41608	chr10	106015500	106016250
CETN3	2.79635	chr5	89704500	89705250		IGFBP3	1.21544	chr7	46013250	46014000		H2AFX	6.50005	chr11	118964250	118965000
CETN3	2.79635	chr5	89706000	89706750		IGFBP3	1.21544	chr7	46017000	46018500		H3F3B	6.61372	chr17	73772250	73773000
CFL1	10.3676	chr11	65625750	65626500		IL2RB	0	chr22	37562250	37563000		HERC4	2.94264	chr10	69806250	69807000
CFL2	3.52291	chr14	35184000	35184750		IL6	0	chr7	22707000	22707750		HERC4	2.94264	chr10	69825750	69827250
CGN	1.70982	chr1	151484250	151485000		IL8	0	chr4	74548500	74549250		HERC4	2.94264	chr10	69828750	69829500
CGRRF1	1.84881	chr14	54975750	54976500		IL8	0	chr4	74557500	74559000		HERC4	2.94264	chr10	69830250	69831750
CHAF1A	3.23571	chr19	4401750	4402500		IL8	0	chr4	74563500	74564250		HJURP	4.01651	chr2	234761250	234762000
CHCHD2	8.90373	chr7	56174250	56175000		IL8	0	chr4	74573250	74574750		HM13	7.71295	chr20	30104250	30105000
CHCHD6	4.86007	chr3	126422250	126423000		IMMP2L	0.783775	chr7	111290250	111291000		HM13	7.71295	chr20	30147750	30150750
CHD1L	3.37397	chr1	146713500	146714250		INF2	5.94136	chr14	105132000	105132750		HM13	7.71295	chr20	30153750	30154500
CHD3	4.20418	chr17	7791000	7793250		INPP5A	4.49752	chr10	134329500	134330250		HM13	7.71295	chr20	30155250	30157500
CHD5	4.90509	chr1	6240750	6241500		IPO7	5.25444	chr11	9384000	9385500		HMG20A	3.67539	chr15	77775000	77775750
CHD9	0.734031	chr16	53089500	53090250		IRF1	3.26179	chr5	131836500	131837250		HMGA1	7.61137	chr6	34207500	34208250
CHDH	3.95575	chr3	53879250	53880000		ITGB1	6.82128	chr10	33260250	33261750		HMGA1	7.61137	chr6	34211250	34212000
CHIC2	2.4478	chr4	54930750	54931500		ITGB1	6.82128	chr10	33270750	33273000		HMGA2	4.0413	chr12	66232500	66233250
CHKA	4.52463	chr11	67889250	67890000		ITGB1	6.82128	chr10	33273750	33276000		HMGA2	4.0413	chr12	66271500	66273750
CHMP4A	4.51663	chr14	24682500	24683250		ITGB1	6.82128	chr10	33297750	33300000		HMGA2	4.0413	chr12	66276750	66277500
CHMP4C	0.788753	chr8	82644000	82644750		ITGB1	6.82128	chr10	33321000	33322500		HMGA2	4.0413	chr12	66280500	66281250
CHST11	0.46682	chr12	104850000	104850750		ITGB1	6.82128	chr10	33330750	33331500		HMGA2	4.0413	chr12	66343500	66344250
CHST7	2.72667	chrX	46432500	46433250		ITGB6	0	chr2	161067000	161067750		HMGA2	4.0413	chr12	66346500	66347250
CHUK	2.97546	chr10	101988000	101988750		ITGB6	0	chr2	161078250	161079000		HMGA2	4.0413	chr12	66350250	66351000
CHURC1	1.94795	chr14	65380500	65381250		ITGB6	0	chr2	161080500	161081250		HMGA2	4.0413	chr12	66354750	66355500
CIB2	5.30207	chr15	78423750	78424500		ITPKB	2.09651	chr1	226965750	226967250		HMGA2	4.0413	chr12	66356250	66357000
CISD1	3.55634	chr10	60029250	60030000		ITPRIPL2	3.69215	chr16	19103250	19104000		HMGA2	4.0413	chr12	66358500	66360000
CITED4	7.5043	chr1	41328000	41328750		JAG1	2.33005	chr20	10686000	10686750		HN1L	5.79118	chr16	1737750	1738500
CKAP2L	1.40855	chr2	113522250	113523000		JAG1	2.33005	chr20	10689000	10689750		HN1L	5.79118	chr16	1739250	1740000
CKLF	2.16961	chr16	66585750	66586500		JMJD1C	2.42578	chr10	65052750	65053500		HNRNPA2B1	7.48823	chr7	26229750	26230500
CLDN1	3.28757	chr3	190039500	190041000		JPH3	1.50082	chr16	87615000	87615750		HNRNPA2B1	7.48823	chr7	26235750	26237250
CLDN4	8.58462	chr7	73245000	73246500		JUN	5.76815	chr1	59280000	59280750		HNRNPL	7.5999	chr19	39331500	39332250
CLDND1	3.10636	chr3	98241750	98242500		JUN	5.76815	chr1	59314500	59315250		HNRNPL	7.5999	chr19	39333000	39335250
CLIP2	4.51606	chr7	73702500	73703250		JUN	5.76815	chr1	59323500	59324250		HNRNPL	7.5999	chr19	39336000	39339750
CLIP4	2.80473	chr2	29337750	29338500		JUN	5.76815	chr1	59340000	59341500		HNRNPM	6.44644	chr19	8524500	8525250
CLK2	3.95499	chr1	155243250	155244000		KBTBD3	0	chr11	106026750	106027500		HOXA2	0	chr7	27140250	27141000
CLK4	1.41923	chr5	178053000	178053750		KCMF1	3.51134	chr2	85185000	85187250		HOXB3	5.29558	chr17	46633500	46638000
CLN6	4.69384	chr15	68520750	68521500		KCNE4	0	chr2	223824000	223824750		HOXB3	5.29558	chr17	46638750	46641750
CLN6	4.69384	chr15	68522250	68523000		KCNE4	0	chr2	223836000	223836750		HOXB4	4.48761	chr17	46653750	46654500
CLOCK	1.32601	chr4	56413500	56414250		KCNG1	2.43566	chr20	49650000	49650750		HOXB9	5.75371	chr17	46699500	46700250
CLPB	4.02929	chr11	72144750	72145500		KCNIP3	2.20314	chr2	95999250	96000750		HOXC13	6.43833	chr12	54335250	54336000
CLPX	3.48503	chr15	65478000	65478750		KCTD4	0	chr13	45794250	45795000		HPCAL1	8.28718	chr2	10446750	10447500
CLSTN1	6.15242	chr1	9884250	9885000		KIAA0240	1.94434	chr6	42754500	42755250		HPCAL1	8.28718	chr2	10548750	10549500
CLTB	6.5494	chr5	175843500	175844250		KIAA0240	1.94434	chr6	42758250	42759000		HPS1	4.66833	chr10	100205250	100206000
CMC1	4.17196	chr3	28283250	28284000		KIAA1609	2.15063	chr16	84565500	84567000		HPS3	4.53458	chr3	148848750	148849500
CNIH4	5.71914	chr1	224544000	224544750		KIAA1737	1.98948	chr14	77534250	77535000		HPS3	4.53458	chr3	148851750	148852500
CNO	3.51085	chr4	6717000	6717750		KIF25	0	chr6	168408000	168408750		HSD17B12	4.57175	chr11	43703250	43704000
CNOT10	2.42564	chr3	32725500	32726250		KIF3B	4.7992	chr20	30843750	30845250		HSP90AB1	8.65623	chr6	44216250	44217000
CNPY3	6.03898	chr6	42896250	42897000		KIF3C	4.56939	chr2	26224500	26225250		HSPA5	6.97373	chr9	128000250	128001000
CNPY4	2.76241	chr7	99717750	99718500		KLF10	5.26972	chr8	103743000	103743750		HSPG2	6.71839	chr1	22257000	22257750
COL18A1	8.58811	chr21	46824000	46824750		KLF10	5.26972	chr8	103766250	103767000		HSPG2	6.71839	chr1	22258500	22259250
COL5A2	5.17582	chr2	190044000	190044750		KLF13	5.42448	chr15	31528500	31529250		HUS1	2.97445	chr7	48008250	48009000
COMMD2	3.15315	chr3	149470500	149471250		KLF2	1.673	chr19	16389750	16390500		IAH1	6.07543	chr2	9621000	9621750
COMMD6	2.91117	chr13	76112250	76113000		KLF2	1.673	chr19	16404750	16405500		IDE	3.20036	chr10	94327500	94328250
COMTD1	4.16299	chr10	76995750	76996500		KLHDC4	0.852806	chr16	87812250	87813000		IDH1	4.39415	chr2	209118000	209118750
COPG2	2.95878	chr7	130353750	130354500		KRR1	3.97615	chr12	75954000	75954750		IDH2	7.3039	chr15	90630000	90630750
COPS5	4.76551	chr8	67974750	67975500		KRT19	10.6748	chr17	39703500	39704250		IGF1R	3.67007	chr15	99439500	99441000
COPS8	3.59786	chr2	237993750	237994500		KRT19	10.6748	chr17	39705750	39706500		IGF1R	3.67007	chr15	99449250	99450000
COPZ1	5.94152	chr12	54717750	54718500		KRT20	0	chr17	39065250	39066000		IGF2BP3	3.65908	chr7	23371500	23374500
COQ10A	2.6822	chr12	56660250	56661000		KRT78	0	chr12	53264250	53265000		IGF2BP3	3.65908	chr7	23387250	23388000
COQ2	3.32685	chr4	84204750	84205500		KRT78	0	chr12	53265750	53266500		IGF2BP3	3.65908	chr7	23388750	23391000
COQ5	4.2496	chr12	120966750	120968250		KRT8	11.436	chr12	53319750	53322000		IGF2BP3	3.65908	chr7	23396250	23397000
COQ7	2.06399	chr16	19078500	19079250		LACTB	2.64605	chr15	63385500	63386250		IGF2BP3	3.65908	chr7	23470500	23471250
CORO1C	5.31512	chr12	109125750	109126500		LACTB	2.64605	chr15	63399750	63401250		IGF2BP3	3.65908	chr7	23502750	23503500
COX17	6.72634	chr3	119396250	119397000		LAPTM5	0	chr1	31296000	31296750		IGF2BP3	3.65908	chr7	23505000	23505750
COX19	1.93058	chr7	1014000	1014750		LCA5	0.316621	chr6	80280000	80280750		INO80	2.80268	chr15	41293500	41294250
COX6C	5.93444	chr8	100905750	100906500		LCTL	0	chr15	66895500	66896250		IPO7	5.25444	chr11	9407250	9408000
CPSF1	5.36698	chr8	145633500	145634250		LCTL	0	chr15	66909750	66910500		IQGAP1	5.72899	chr15	90937500	90938250
CPT1A	5.44077	chr11	68610000	68610750		LCTL	0	chr15	66911250	66912000		IQGAP1	5.72899	chr15	90942750	90943500
CPT2	2.95624	chr1	53661750	53662500		LDLRAD3	3.51612	chr11	35929500	35930250		IQGAP1	5.72899	chr15	90944250	90945000
CRABP2	9.74175	chr1	156674250	156675000		LFNG	4.68247	chr7	2517000	2517750		IQGAP1	5.72899	chr15	91025250	91026000
CRABP2	9.74175	chr1	156675750	156676500		LGALS3	6.17389	chr14	55568250	55569000		IREB2	3.13823	chr15	78731250	78732000
CRADD	1.76102	chr12	94071750	94072500		LGALS3	6.17389	chr14	55574250	55575000		IREB2	3.13823	chr15	78774750	78775500
CREB3L1	4.27754	chr11	46299750	46300500		LGALS8	4.62325	chr1	236665500	236666250		ISCU	4.49256	chr12	108957000	108957750
CREB5	0	chr7	28725000	28726500		LGALS8	4.62325	chr1	236670750	236671500		ISG20L2	3.73933	chr1	156695250	156696750
CREBL2	2.18689	chr12	12764250	12765000		LGI1	0	chr10	95506500	95507250		ITGA2	2.32341	chr5	52300500	52301250
CREBZF	2.88384	chr11	85376250	85377000		LHFPL2	2.4381	chr5	77973750	77974500		ITGA3	6.34195	chr17	48134250	48135750
CRH	0	chr8	67089750	67090500		LHFPL2	2.4381	chr5	77995500	77996250		ITGA3	6.34195	chr17	48139500	48141000
CRLF3	3.02602	chr17	29151750	29152500		LHFPL2	2.4381	chr5	78016500	78017250		ITGA3	6.34195	chr17	48141750	48143250
CRTC2	4.0085	chr1	153930750	153931500		LHX1	0.278734	chr17	35278500	35279250		ITGA3	6.34195	chr17	48155250	48156000
CRY1	3.28736	chr12	107487750	107488500		LIFR	2.58408	chr5	38672250	38673000		ITGA3	6.34195	chr17	48156750	48157500
CS	5.7464	chr12	56694000	56694750		LIPC	0	chr15	58624500	58625250		ITGB1BP1	4.03587	chr2	9548250	9549000
CSAD	1.13849	chr12	53573250	53574000		LIPG	3.11051	chr18	47064000	47064750		ITGB5	7.66886	chr3	124506000	124506750
CSE1L	4.51859	chr20	47661750	47662500		LMNA	7.96351	chr1	156073500	156074250		ITGB5	7.66886	chr3	124552500	124553250
CSF1	5.80172	chr1	110452500	110453250		LMNB1	4.7646	chr5	126083250	126084000		ITGB5	7.66886	chr3	124554000	124554750
CSGALNACT2	2.77493	chr10	43634250	43635000		LMO1	0	chr11	8364750	8365500		ITGB5	7.66886	chr3	124555500	124557000
CSNK1A1	5.48167	chr5	148931250	148932000		LPCAT1	5.17871	chr5	1554750	1555500		ITGB5	7.66886	chr3	124564500	124565250
CSNK1D	6.5335	chr17	80231250	80232000		LPGAT1	3.16445	chr1	212016750	212017500		ITGB5	7.66886	chr3	124579500	124580250
CSNK1E	4.82026	chr22	38713500	38714250		LRP1B	0	chr2	142943250	142944000		ITGB5	7.66886	chr3	124581000	124581750
CSNK1G1	1.96569	chr15	64648500	64649250		LRP1B	0	chr2	142948500	142949250		ITGB5	7.66886	chr3	124601250	124602000
CSNK1G3	1.77981	chr5	122847000	122847750		LRP5	7.55781	chr11	68064750	68066250		ITPRIP	4.94058	chr10	106083000	106083750
CSNK2A1	4.74593	chr20	524250	525000		LRRC1	2.21016	chr6	53598750	53599500		ITPRIP	4.94058	chr10	106089000	106091250
CSRP1	5.47541	chr1	201476250	201477000		LRRC17	0	chr7	102523500	102524250		ITPRIP	4.94058	chr10	106092000	106092750
CSTF3	2.34076	chr11	33183000	33183750		LRRC17	0	chr7	102531000	102531750		ITPRIPL2	3.69215	chr16	19130250	19131000
CTBS	3.85527	chr1	85039500	85041000		LTBP1	1.36804	chr2	33294750	33295500		ITSN1	3.27904	chr21	35133750	35134500
CTGF	7.19323	chr6	132272250	132273000		LYST	2.07544	chr1	236065500	236066250		IWS1	4.085	chr2	128265750	128266500
CTH	0	chr1	70875750	70876500		LYST	2.07544	chr1	236073750	236075250		JAG1	2.33005	chr20	10650750	10651500
CTNNBL1	4.56018	chr20	36322500	36323250		LYST	2.07544	chr1	236082000	236084250		KAT5	2.86139	chr11	65486250	65487000
CTTNBP2NL	1.55659	chr1	112938000	112938750		LYST	2.07544	chr1	236086500	236087250		KCNMA1	4.10186	chr10	79011000	79011750
CTXN1	7.65439	chr19	7991250	7992000		LYZL1	0	chr10	29546250	29547000		KDM2A	5.20187	chr11	67008000	67008750
CUEDC2	6.24958	chr10	104191500	104192250		MAGI2	0	chr7	79134000	79134750		KIAA1522	3.59704	chr1	33238500	33240000
CUL5	2.96798	chr11	107879250	107880000		MAGI2	0	chr7	79135500	79136250		KIF3B	4.7992	chr20	30870000	30870750
CUL7	3.32128	chr6	43020750	43022250		MALAT1	6.33903	chr11	65239500	65240250		KIF3B	4.7992	chr20	30872250	30874500
CUTA	7.04717	chr6	33386250	33387000		MALAT1	6.33903	chr11	65242500	65243250		KIF3B	4.7992	chr20	30903750	30904500
CWF19L2	1.20469	chr11	107328750	107329500		MALAT1	6.33903	chr11	65250000	65250750		KIF3B	4.7992	chr20	30913500	30915000
CXCL1	3.66054	chr4	74733750	74734500		MALAT1	6.33903	chr11	65252250	65255250		KLF10	5.26972	chr8	103663500	103664250
CXorf57	0	chrX	105855750	105856500		MAP3K13	0	chr3	185035500	185036250		KLHDC5	2.79149	chr12	27939000	27939750
CYB561	4.28197	chr17	61522500	61523250		MAP3K13	0	chr3	185053500	185054250		KLHL24	2.064	chr3	183382500	183383250
CYB5R2	4.82759	chr11	7694250	7695000		MAP3K14	4.98246	chr17	43407000	43407750		KPNA1	3.38596	chr3	122232000	122232750
CYB5R3	6.18506	chr22	43045500	43046250		MAP4K3	1.62336	chr2	39696750	39697500		KPNA4	3.13995	chr3	160281750	160282500
CYB5R4	2.25246	chr6	84568500	84569250		MAP9	0.473922	chr4	156313500	156314250		KPNB1	6.6191	chr17	45728250	45729000
CYFIP1	6.02786	chr15	22891500	22892250		MAPK8	1.83652	chr10	49599000	49599750		KRAS	2.84833	chr12	25394250	25395000
CYP27B1	0	chr12	58160250	58161000		MASP1	0	chr3	187037250	187038000		KRIT1	1.98572	chr7	91873500	91874250
CYP2R1	1.20383	chr11	14913750	14914500		MAT2A	6.95733	chr2	85725750	85726500		LAMB1	5.66211	chr7	107580000	107581500
CYR61	7.78766	chr1	86045250	86046000		MAT2A	6.95733	chr2	85729500	85730250		LAMB1	5.66211	chr7	107589000	107589750
CYR61	7.78766	chr1	86046750	86047500		MAT2A	6.95733	chr2	85731750	85733250		LAMB1	5.66211	chr7	107590500	107591250
DAB2IP	2.35506	chr9	124505250	124506000		MAT2A	6.95733	chr2	85737750	85739250		LAMB1	5.66211	chr7	107592000	107594250
DAPK2	1.27873	chr15	64338750	64339500		MAT2A	6.95733	chr2	85742250	85743000		LAMB1	5.66211	chr7	107635500	107637000
DBF4B	0	chr17	42785250	42786000		MAT2A	6.95733	chr2	85743750	85744500		LAMB1	5.66211	chr7	107641500	107642250
DBNL	5.61835	chr7	44083500	44084250		MAT2A	6.95733	chr2	85750500	85752750		LASS2	6.77005	chr1	150943500	150944250
DBR1	2.46122	chr3	137893500	137894250		MBNL2	3.58669	chr13	97774500	97775250		LCOR	0	chr10	98623500	98624250
DCAF8	4.31243	chr1	160232250	160233000		MBNL2	3.58669	chr13	97785750	97786500		LDLR	5.06618	chr19	11202000	11204250
DCBLD1	3.15942	chr6	117802500	117804000		MBNL2	3.58669	chr13	97792500	97793250		LENG8	6.2796	chr19	54972750	54973500
DCK	2.34511	chr4	71858250	71859000		MBNL2	3.58669	chr13	97857750	97858500		LGALS8	4.62325	chr1	236694750	236695500
DCP1B	1.34843	chr12	2113500	2114250		MBTPS2	2.25248	chrX	21818250	21819000		LGR4	4.83857	chr11	27406500	27407250
DCP2	0.356955	chr5	112311750	112312500		MDM1	0	chr12	68752500	68753250		LGR4	4.83857	chr11	27412500	27414750
DCPS	4.86114	chr11	126173250	126174750		MDM1	0	chr12	68759250	68760000		LIG3	3.03776	chr17	33308250	33309000
DCTN2	5.7801	chr12	57939750	57940500		MDM1	0	chr12	68799750	68800500		LMNA	7.96351	chr1	156096000	156096750
DCUN1D5	1.44189	chr11	102963000	102963750		MDM1	0	chr12	68814000	68814750		LRCH3	3.40082	chr3	197574750	197575500
DDAH1	4.30975	chr1	85931250	85932000		MED13L	4.06038	chr12	116814000	116814750		LRCH3	3.40082	chr3	197581500	197582250
DDB1	5.90741	chr11	61101000	61101750		MED9	2.25838	chr17	17349000	17350500		LRP11	5.78215	chr6	150161250	150162750
DDB2	2.81888	chr11	47235750	47236500		MEIS1	0	chr2	66591750	66592500		LRPPRC	4.97147	chr2	44172000	44172750
DDIT4	7.68318	chr10	74032500	74033250		MELK	3.89885	chr9	36555750	36556500		LRRC42	4.55088	chr1	54422250	54423000
DDN	0	chr12	49392000	49392750		MET	3.52251	chr7	116271750	116272500		LRRK1	4.33135	chr15	101537250	101538000
DDR1	2.68375	chr6	30852750	30853500		MFSD1	3.2071	chr3	158486250	158487750		LRRK1	4.33135	chr15	101539500	101540250
DDX1	4.70572	chr2	15731250	15732000		MFSD1	3.2071	chr3	158506500	158508000		LRRK1	4.33135	chr15	101548500	101549250
DDX20	0	chr1	112297500	112298250		MIA2	0	chr14	39687000	39688500		LSG1	4.50095	chr3	194391750	194392500
DDX21	5.46748	chr10	70715250	70716000		MICAL2	5.18057	chr11	12087750	12089250		LXN	7.69763	chr3	158385750	158386500
DDX23	5.86407	chr12	49246500	49247250		MICAL2	5.18057	chr11	12101250	12102000		LYST	2.07544	chr1	235872000	235872750
DDX43	3.05036	chr6	74103000	74104500		MICAL2	5.18057	chr11	12106500	12108000		MAP3K14	4.98246	chr17	43389000	43389750
DDX59	2.09809	chr1	200639250	200640000		MKL2	3.53851	chr16	14107500	14108250		MAP7D1	6.3953	chr1	36626250	36627000
DECR1	4.05408	chr8	91012500	91013250		MKL2	3.53851	chr16	14109750	14110500		MAT2A	6.95733	chr2	85768500	85770000
DECR1	4.05408	chr8	91014000	91014750		MKL2	3.53851	chr16	14136750	14137500		MBNL1	1.54352	chr3	152025000	152025750
DECR2	5.89502	chr16	450750	451500		MKL2	3.53851	chr16	14144250	14145000		MBNL2	3.58669	chr13	97879500	97880250
DEDD	4.22996	chr1	161101500	161102250		MLN	0	chr6	33806250	33809250		MBNL2	3.58669	chr13	97890750	97891500
DEGS1	4.78347	chr1	224370000	224370750		MMD	2.65409	chr17	53510250	53511750		MBNL2	3.58669	chr13	97896000	97897500
DENND3	2.41726	chr8	142137750	142138500		MMP24	2.73167	chr20	33795750	33796500		MBNL2	3.58669	chr13	97899000	97899750
DENND5A	4.99985	chr11	9287250	9288000		MMP7	0.173869	chr11	102421500	102423000		MBNL2	3.58669	chr13	97919250	97920000
DENND5B	2.29323	chr12	31744500	31745250		MOSPD1	4.34937	chrX	134082000	134084250		MBNL2	3.58669	chr13	97927500	97929000
DERA	3.01355	chr12	16063500	16064250		MPHOSPH8	2.77213	chr13	20170500	20172000		MBNL2	3.58669	chr13	97932000	97932750
DEXI	4.61551	chr16	11036250	11037000		MRPL33	5.21926	chr2	27976500	27977250		MBNL2	3.58669	chr13	97947000	97947750
DFFB	0.0487105	chr1	3774000	3774750		MRPS22	4.70951	chr3	139016250	139017000		MBNL2	3.58669	chr13	97991250	97992000
DGAT2	3.57456	chr11	75479250	75480000		MRPS22	4.70951	chr3	139020750	139022250		MBNL2	3.58669	chr13	97992750	97993500
DGKD	4.36551	chr2	234262500	234263250		MRPS22	4.70951	chr3	139028250	139029750		MBP	4.20573	chr18	74774250	74775000
DGKE	1.01305	chr17	54912000	54912750		MRPS22	4.70951	chr3	139031250	139032000		MBP	4.20573	chr18	74777250	74778750
DGUOK	5.02437	chr2	74153250	74154000		MRPS22	4.70951	chr3	139047750	139048500		MBP	4.20573	chr18	74785500	74786250
DHCR24	6.8208	chr1	55353000	55353750		MTAP	0.0730661	chr9	21711000	21711750		MBP	4.20573	chr18	74790000	74790750
DHDH	0	chr19	49436250	49437000		MTDH	3.60052	chr8	98556750	98557500		MBP	4.20573	chr18	74801250	74802000
DHRS13	2.08999	chr17	27230250	27231000		MTDH	3.60052	chr8	98565750	98566500		MBP	4.20573	chr18	74810250	74811000
DHX30	4.94827	chr3	47843250	47844000		MTRF1	0.777662	chr13	41859000	41859750		MBP	4.20573	chr18	74811750	74813250
DHX35	1.24206	chr20	37590000	37590750		MUC16	1.48718	chr19	9142500	9143250		MBP	4.20573	chr18	74814000	74814750
DHX37	4.60395	chr12	125473500	125474250		MYCN	0	chr2	16052250	16053000		MBP	4.20573	chr18	74815500	74817000
DHX57	2.27071	chr2	39102000	39102750		MYEOV	3.52865	chr11	69048000	69048750		MBP	4.20573	chr18	74817750	74818500
DIAPH2	1.05768	chrX	95939250	95940000		MYH9	8.48596	chr22	36801750	36802500		MBP	4.20573	chr18	74822250	74823750
DIDO1	3.10793	chr20	61557750	61558500		MYPN	3.14442	chr10	69856500	69858000		MBP	4.20573	chr18	74826000	74827500
DIS3L	2.58769	chr15	66585000	66585750		MYPN	3.14442	chr10	69858750	69859500		MBP	4.20573	chr18	74831250	74832000
DIS3L2	2.2065	chr2	232825500	232826250		NACAP1	5.80505	chr8	102345000	102345750		MBP	4.20573	chr18	74835000	74835750
DKK1	7.6811	chr10	54072750	54073500		NANOS1	2.28017	chr10	120709500	120710250		MCCC2	3.87942	chr5	70897500	70898250
DLD	3.86464	chr7	107530500	107531250		NANOS1	2.28017	chr10	120718500	120719250		MCL1	4.85347	chr1	150546750	150548250
DLEU2	0	chr13	50700000	50700750		NANOS1	2.28017	chr10	120765750	120766500		MCTP1	1.86132	chr5	94043250	94044000
DLG5	5.12746	chr10	79685250	79686000		NAV2	0.886683	chr11	19701750	19702500		ME3	2.42431	chr11	86378250	86379000
DLGAP4	3.43893	chr20	35088750	35089500		NCOA3	1.73265	chr20	46081500	46082250		ME3	2.42431	chr11	86379750	86380500
DLK2	3.85359	chr6	43423500	43424250		NCOA3	1.73265	chr20	46083750	46084500		ME3	2.42431	chr11	86381250	86382000
DLST	1.76209	chr14	75348000	75348750		NCOA3	1.73265	chr20	46092750	46093500		MED13	2.72122	chr17	60141000	60141750
DLX1	0.15256	chr2	172950750	172951500		NEBL	0.67494	chr10	21561000	21562500		MELK	3.89885	chr9	36575250	36576750
DLX2	0	chr2	172968000	172968750		NEDD4	1.78418	chr15	56332500	56333250		MELK	3.89885	chr9	36624750	36625500
DLX3	0	chr17	48072000	48072750		NEK2	2.24535	chr1	211878750	211879500		MELK	3.89885	chr9	36666750	36667500
DLX4	2.06068	chr17	48045750	48046500		NEUROD1	0	chr2	182608500	182609250		MET	3.52251	chr7	116339250	116340000
DMAP1	4.77463	chr1	44678250	44679000		NFIC	4.57471	chr19	3336750	3337500		MET	3.52251	chr7	116346750	116347500
DMXL2	1.07522	chr15	51915000	51915750		NFIC	4.57471	chr19	3338250	3339000		MET	3.52251	chr7	116418000	116418750
DNAH7	0	chr2	196932750	196934250		NFIC	4.57471	chr19	3346500	3347250		MICAL2	5.18057	chr11	12258000	12258750
DNAI1	0	chr9	34458750	34459500		NID1	5.57376	chr1	236266500	236267250		MLL	3.24568	chr11	118309500	118310250
DNAJA1	7.21533	chr9	33024000	33024750		NKD2	3.72206	chr5	957000	959250		MLL5	2.64303	chr7	104752500	104753250
DNAJB14	2.4157	chr4	100868250	100869000		NMT2	0.840491	chr10	15242250	15243000		MLLT10	0	chr10	22020750	22021500
DNAJB4	1.09108	chr1	78469500	78471000		NMUR1	0	chr2	232410000	232410750		MLXIP	5.88307	chr12	122615250	122616000
DNAJB6	6.63093	chr7	157128750	157129500		NPAS2	4.87578	chr2	101383500	101384250		MRC2	6.12172	chr17	60749250	60750000
DNAJC14	3.99145	chr12	56222250	56223000		NPAS2	4.87578	chr2	101397000	101397750		MRPS10	4.56536	chr6	42182250	42183000
DNAJC21	2.06971	chr5	34929000	34929750		NPTX1	0	chr17	78471750	78472500		MRPS27	4.30069	chr5	71577000	71578500
DNAJC22	0	chr12	49740750	49741500		NR1D1	1.36203	chr17	38267250	38268000		MRPS27	4.30069	chr5	71603250	71604000
DNAJC27	0	chr2	25194000	25194750		NT5E	3.81644	chr6	86070750	86071500		MRPS35	4.71364	chr12	27900000	27900750
DNAJC4	4.99812	chr11	63997500	63998250		NT5E	3.81644	chr6	86112750	86114250		MTAP	0.0730661	chr9	21812250	21813000
DNAJC8	5.61816	chr1	28559250	28560000		NT5E	3.81644	chr6	86115000	86115750		MTHFD2	6.31004	chr2	74427000	74427750
DNASE1L1	3.67171	chrX	153637500	153638250		NTSR2	0	chr2	11832750	11833500		MTHFS	3.43241	chr15	80145750	80146500
DNMBP	3.4746	chr10	101769750	101770500		NTSR2	0	chr2	11837250	11838000		MTMR12	3.2785	chr5	32232750	32233500
DNPEP	5.47073	chr2	220253250	220254000		NUP160	3.20326	chr11	47880000	47880750		MTMR2	2.18524	chr11	95582250	95583000
DNTTIP1	5.53607	chr20	44421000	44421750		NXF3	0	chrX	102407250	102408000		MUS81	5.19206	chr11	65628750	65629500
DNTTIP2	3.3565	chr1	94344750	94345500		OGDH	6.33748	chr7	44635500	44636250		MYH9	8.48596	chr22	36697500	36698250
DOCK1	4.27638	chr10	128592750	128593500		OR1M1	0	chr19	9165000	9166500		MYH9	8.48596	chr22	36727500	36728250
DONSON	2.01145	chr21	34961250	34962000		OR1M1	0	chr19	9186000	9186750		MYH9	8.48596	chr22	36729000	36729750
DOPEY1	1.11357	chr6	83778000	83778750		OSBPL9	3.21386	chr1	52035000	52036500		MYH9	8.48596	chr22	36731250	36732000
DPAGT1	4.44716	chr11	118971750	118972500		OSBPL9	3.21386	chr1	52044000	52044750		MYL12A	7.91394	chr18	3251250	3252000
DPAGT1	4.44716	chr11	118973250	118974000		OSGIN2	2.63451	chr8	90898500	90900750		MYL6	9.09575	chr12	56554500	56555250
DPM2	4.49335	chr9	130700250	130701750		OSGIN2	2.63451	chr8	90901500	90902250		MYO5C	1.92626	chr15	52545000	52545750
DPM3	6.12327	chr1	155112000	155112750		OSMR	4.47313	chr5	38782500	38784750		MYOF	5.68809	chr10	95136000	95136750
DPP3	5.97827	chr11	66246750	66247500		OSMR	4.47313	chr5	38790750	38791500		MYOF	5.68809	chr10	95143500	95145000
DPP3	5.97827	chr11	66248250	66249000		OSMR	4.47313	chr5	38806500	38808750		MYOF	5.68809	chr10	95166000	95166750
DPY19L3	0.445059	chr19	32897250	32898000		OSMR	4.47313	chr5	38809500	38811000		MYOF	5.68809	chr10	95176500	95177250
DPY30	5.73094	chr2	32265000	32265750		OSMR	4.47313	chr5	38832000	38832750		MYOF	5.68809	chr10	95194500	95197500
DSTN	7.50247	chr20	17549250	17550000		OSTCL	0.831058	chr6	159315000	159315750		MYOF	5.68809	chr10	95198250	95201250
DSTYK	1.46975	chr1	205180500	205181250		P2RX2	0	chr12	133185000	133185750		MYOF	5.68809	chr10	95203500	95204250
DTD1	3.74995	chr20	18567750	18568500		PABPC1	8.00209	chr8	101800500	101802000		MYOF	5.68809	chr10	95205000	95205750
DTNB	2.67324	chr2	25895250	25896000		PADI1	1.11117	chr1	17494500	17495250		MYOF	5.68809	chr10	95217000	95217750
DTNBP1	4.33871	chr6	15663000	15663750		PADI2	8.52541	chr1	17462250	17463000		MYOF	5.68809	chr10	95218500	95220000
DTX3	4.67816	chr12	57997500	57998250		PARD6B	2.62851	chr20	49311750	49312500		MYOF	5.68809	chr10	95220750	95223000
DUSP1	5.46722	chr5	172198500	172199250		PARD6B	2.62851	chr20	49329750	49330500		MYOF	5.68809	chr10	95224500	95225250
DUSP11	2.42494	chr2	74007000	74007750		PARD6B	2.62851	chr20	49334250	49335000		MYOF	5.68809	chr10	95227500	95229000
DUSP12	3.25359	chr1	161718750	161719500		PARP14	2.73305	chr3	122388000	122388750		MYOF	5.68809	chr10	95232750	95234250
DUSP15	2.24942	chr20	30457500	30458250		PARP16	2.59797	chr15	65597250	65598000		MYOF	5.68809	chr10	95235000	95236500
DUSP22	3.45258	chr6	291000	291750		PAX2	3.5649	chr10	102492750	102493500		MYOF	5.68809	chr10	95238000	95239500
DUSP23	5.33579	chr1	159750000	159750750		PDE5A	3.59286	chr4	120580500	120581250		MYPN	3.14442	chr10	69885750	69886500
DUSP28	1.75745	chr2	241499250	241500000		PDE5A	3.59286	chr4	120603000	120603750		MYPN	3.14442	chr10	69893250	69894000
DUSP5	3.51048	chr10	112256250	112257000		PDE5A	3.59286	chr4	120604500	120605250		MYPN	3.14442	chr10	69902250	69903000
DUT	5.02421	chr15	48622500	48623250		PDE7A	0	chr8	66810750	66811500		MYPN	3.14442	chr10	69905250	69906000
DVL3	4.85245	chr3	183872250	183873000		PDGFB	5.13354	chr22	39651000	39651750		MYPN	3.14442	chr10	69914250	69915750
DYNC1I2	4.65468	chr2	172543500	172544250		PDGFC	0.785358	chr4	157920000	157920750		MYPN	3.14442	chr10	69968250	69969000
DYNLT1	5.98376	chr6	159066000	159066750		PDK4	0	chr7	95238750	95239500		NANOS1	2.28017	chr10	120790500	120792750
DYRK3	1.53272	chr1	206808000	206808750		PDP1	0	chr8	94916250	94917000		NAP1L4	6.18727	chr11	2972250	2973000
DZIP1L	0.541376	chr3	137833500	137834250		PFDN4	3.15415	chr20	52811250	52812000		NAP1L4	6.18727	chr11	3003000	3003750
E2F2	0.756263	chr1	23856750	23857500		PFN2	6.47174	chr3	149780250	149781000		NAP1L4	6.18727	chr11	3010500	3012000
ECE1	6.22008	chr1	21617250	21618000		PGRMC2	4.47395	chr4	129243000	129243750		NAT9	4.67031	chr17	72766500	72767250
ECHDC2	1.35672	chr1	53387250	53388000		PGRMC2	4.47395	chr4	129275250	129276000		NCAPH	2.30371	chr2	97006500	97008000
EDARADD	6.03113	chr1	236556750	236557500		PGRMC2	4.47395	chr4	129307500	129309000		NCOA2	2.35475	chr8	71060250	71061000
EDC4	4.7465	chr16	67906500	67907250		PHF15	3.92042	chr5	133839000	133840500		NDST1	5.10199	chr5	149902500	149903250
EDN1	2.53996	chr6	12289500	12290250		PHF15	3.92042	chr5	133844250	133845000		NDUFB6	5.24194	chr9	32571750	32572500
EEA1	0.302816	chr12	93323250	93324000		PHF15	3.92042	chr5	133845750	133848750		NFE2L1	6.77942	chr17	46132500	46133250
EED	3.3821	chr11	85954500	85956000		PIAS1	3.50703	chr15	68253750	68254500		NFIX	5.41502	chr19	13143000	13143750
EEF1A1	10.7012	chr6	74231250	74232000		PICALM	4.10602	chr11	85812750	85813500		NFKBIB	6.53403	chr19	39394500	39395250
EFCAB4A	5.78052	chr11	827250	828000		PICALM	4.10602	chr11	85827000	85827750		NFX1	2.46305	chr9	33320250	33321000
EFEMP2	3.49815	chr11	65640750	65641500		PIK3CB	3.85952	chr3	138542250	138543000		NFX1	2.46305	chr9	33328500	33330750
EFHA1	3.09942	chr13	22178250	22179000		PIM1	3.8869	chr6	37077750	37078500		NHLRC2	1.29513	chr10	115657500	115658250
EFHC1	0.566903	chr6	52284000	52284750		PIM1	3.8869	chr6	37094250	37095000		NHP2	7.21881	chr5	177578250	177579000
EFNA1	3.42916	chr1	155099250	155100000		PIM1	3.8869	chr6	37095750	37096500		NOC3L	2.42923	chr10	96117750	96118500
EFNA1	3.42916	chr1	155100750	155101500		PIM1	3.8869	chr6	37098000	37098750		NOP14	3.92119	chr4	2963250	2964000
EFNA4	1.24458	chr1	155035500	155037000		PIM1	3.8869	chr6	37101750	37103250		NPEPPS	4.57873	chr17	45689250	45690000
EFR3A	3.46866	chr8	132915750	132916500		PIM1	3.8869	chr6	37105500	37106250		NPEPPS	4.57873	chr17	45699000	45699750
EGFLAM	0	chr5	38445000	38445750		PISD	3.25673	chr22	32042250	32043000		NPLOC4	6.19725	chr17	79533000	79534500
EGFR	4.99762	chr7	55086000	55086750		PITPNM2	3.78273	chr12	123624750	123626250		NPLOC4	6.19725	chr17	79544250	79545000
EHMT2	2.10372	chr6	31866000	31866750		PITPNM2	3.78273	chr12	123627000	123627750		NPLOC4	6.19725	chr17	79546500	79547250
EID3	3.15702	chr12	104696250	104698500		PITRM1	2.30892	chr10	3291000	3291750		NPLOC4	6.19725	chr17	79550250	79551750
EIF2AK3	1.79138	chr2	88927500	88928250		PLAC1	0	chrX	133851750	133853250		NPLOC4	6.19725	chr17	79568250	79569000
EIF2AK4	3.39054	chr15	40225500	40226250		PLAC8	3.77174	chr4	84070500	84072000		NPM1	6.42169	chr5	170817000	170817750
EIF2B2	3.91566	chr14	75468750	75469500		PLCH2	5.12912	chr1	2379750	2380500		NR2F6	7.70708	chr19	17350500	17351250
EIF2B3	2.54773	chr1	45451500	45452250		PLCH2	5.12912	chr1	2381250	2382000		NRP1	4.09732	chr10	33560250	33561000
EIF2B5	4.53171	chr3	183852000	183852750		PLCH2	5.12912	chr1	2382750	2385000		NRP1	4.09732	chr10	33616500	33617250
EIF2C1	2.86764	chr1	36348000	36348750		PLCH2	5.12912	chr1	2387250	2388000		NRP1	4.09732	chr10	33619500	33620250
EIF2C4	1.91746	chr1	36273000	36273750		PLCH2	5.12912	chr1	2388750	2389500		NSMCE2	3.59608	chr8	126123000	126123750
EIF3B	7.5091	chr7	2393250	2394000		PLCH2	5.12912	chr1	2391000	2391750		NUAK1	4.03702	chr12	106472250	106473000
EIF3E	5.72122	chr8	109261500	109262250		PLEK2	1.12557	chr14	67893750	67894500		NUAK1	4.03702	chr12	106478250	106479000
EIF3H	6.78386	chr8	117768000	117768750		PLEKHF1	4.4353	chr19	30136500	30137250		NUAK1	4.03702	chr12	106489500	106490250
EIF3M	6.2959	chr11	32604750	32605500		PLEKHF2	1.92597	chr8	96113250	96114000		NUDCD3	4.83238	chr7	44529000	44529750
EIF4A2	5.71584	chr3	186500250	186501000		PLEKHG4B	0.156008	chr5	47250	48000		NUP98	4.82491	chr11	3744000	3744750
EIF4EBP3	2.5169	chr5	139926750	139927500		PLEKHG4B	0.156008	chr5	82500	83250		NUP98	4.82491	chr11	3746250	3747000
EIF4H	7.3934	chr7	73587750	73588500		PLEKHG6	0	chr12	6389250	6390000		NUP98	4.82491	chr11	3799500	3800250
ELAVL1	3.92895	chr19	8070750	8071500		PLEKHG6	0	chr12	6405000	6405750		NUP98	4.82491	chr11	3807750	3808500
ELK4	1.11133	chr1	205601250	205602000		PLLP	0.297133	chr16	57348750	57350250		OBFC1	1.70554	chr10	105648000	105648750
ELL2	3.08262	chr5	95298000	95298750		PLXNC1	0	chr12	94493250	94494000		OBFC1	1.70554	chr10	105654750	105656250
ELMOD2	1.33561	chr4	141445500	141446250		PLXND1	6.55337	chr3	129344250	129345000		OBFC1	1.70554	chr10	105676500	105677250
ELOVL5	5.45839	chr6	53214000	53214750		PMEPA1	4.38468	chr20	56347500	56348250		OGDH	6.33748	chr7	44673750	44674500
ENC1	3.09494	chr5	73937250	73938000		PNPT1	2.35731	chr2	56006250	56007750		OGT	4.59903	chrX	70762500	70763250
ENDOG	5.19192	chr9	131580000	131580750		POU1F1	0	chr3	87381750	87383250		ORAOV1	3.11648	chr11	69484500	69485250
ENO1	10.5332	chr1	8939250	8940000		POU3F1	0	chr1	38605500	38606250		OSBP	3.51275	chr11	59382000	59382750
ENO2	5.33548	chr12	7023000	7023750		POU5F2	0	chr5	93136500	93137250		OSMR	4.47313	chr5	38871000	38871750
EPAS1	4.31084	chr2	46523250	46524000		PPP1CB	4.40143	chr2	28884750	28885500		P4HA1	2.93687	chr10	74804250	74805000
EPB41L5	2.56189	chr2	120769500	120770250		PPP1CB	4.40143	chr2	28914750	28915500		PACS1	5.26558	chr11	65848500	65849250
EPC1	2.10375	chr10	32636250	32637000		PPP1CB	4.40143	chr2	28938750	28939500		PAIP1	4.16942	chr5	43553250	43554000
EPDR1	4.77841	chr7	37959750	37960500		PPP2CA	5.72055	chr5	133583250	133584000		PAK4	6.22326	chr19	39618750	39620250
EPHA2	7.13092	chr1	16482750	16483500		PPP2CA	5.72055	chr5	133602750	133603500		PAK4	6.22326	chr19	39621000	39623250
EPHA7	1.02252	chr6	94129500	94130250		PPP2CA	5.72055	chr5	133615500	133616250		PAK4	6.22326	chr19	39624750	39625500
EPHB3	2.13755	chr3	184278750	184279500		PPP4R1	2.85647	chr18	9643500	9644250		PAK4	6.22326	chr19	39627000	39627750
EPS8	2.96531	chr12	15942750	15943500		PPYR1	0	chr10	47056500	47057250		PAK4	6.22326	chr19	39628500	39629250
EPS8L1	3.10934	chr19	55591500	55592250		PRDM10	0.615284	chr11	129830250	129831000		PAK4	6.22326	chr19	39630750	39631500
EPS8L2	6.75192	chr11	705000	705750		PRDM10	0.615284	chr11	129836250	129837000		PAK4	6.22326	chr19	39635250	39636000
EPS8L2	6.75192	chr11	706500	707250		PRDM10	0.615284	chr11	129893250	129894000		PAK4	6.22326	chr19	39642750	39643500
ERAL1	5.12509	chr17	27181500	27182250		PRDX3	6.18175	chr10	120949500	120950250		PAK4	6.22326	chr19	39644250	39645750
ERAP1	2.84385	chr5	96144000	96144750		PREP	4.32147	chr6	105880500	105881250		PAK4	6.22326	chr19	39648000	39649500
ERCC6	0.804987	chr10	50747250	50748000		PREP	4.32147	chr6	105932250	105933750		PAK4	6.22326	chr19	39651000	39651750
ERGIC2	2.95007	chr12	29534250	29535000		PREX1	3.09931	chr20	47457750	47459250		PAK4	6.22326	chr19	39659250	39660000
ERI3	5.1494	chr1	44820750	44821500		PREX1	3.09931	chr20	47463000	47463750		PAK4	6.22326	chr19	39666000	39666750
ERN1	1.01305	chr17	62208000	62208750		PRKCA	3.21829	chr17	64269750	64270500		PANK2	2.91144	chr20	3873750	3874500
ESAM	0	chr11	124632750	124633500		PROC	0	chr2	128155500	128156250		PARD6B	2.62851	chr20	49351500	49354500
ESD	4.52776	chr13	47371500	47372250		PRPF4B	3.28539	chr6	4008000	4009500		PARD6B	2.62851	chr20	49356000	49356750
ESPN	1.45816	chr1	6483750	6484500		PRPS1	5.43175	chrX	106814250	106815000		PARD6B	2.62851	chr20	49358250	49361250
ESRP2	2.58163	chr16	68270250	68271000		PRPS1	5.43175	chrX	106817250	106818000		PARD6B	2.62851	chr20	49362000	49367250
ESRRA	5.04546	chr11	64071750	64072500		PRR5	1.19972	chr22	45040500	45041250		PCF11	2.3538	chr11	82870500	82872000
ESYT2	4.84121	chr7	158622750	158623500		PRSS23	6.54618	chr11	86447250	86448750		PCF11	2.3538	chr11	82872750	82873500
ETFA	5.75795	chr15	76603500	76604250		PRSS23	6.54618	chr11	86451000	86455500		PDAP1	6.50871	chr7	98994750	98995500
ETV3	2.79212	chr1	157107000	157107750		PRSS23	6.54618	chr11	86494500	86495250		PDAP1	6.50871	chr7	98997000	98997750
ETV4	2.07435	chr17	41622000	41622750		PSAP	10.848	chr10	73620750	73621500		PDLIM1	6.98105	chr10	97006500	97007250
ETV5	4.46839	chr3	185827500	185828250		PSAP	10.848	chr10	73622250	73623000		PDZD8	3.34376	chr10	119102250	119103000
EXOC2	3.35507	chr6	693000	693750		PSAP	10.848	chr10	73627500	73628250		PERP	7.22386	chr6	138426000	138426750
EXOSC2	2.72076	chr9	133568250	133569000		PSAP	10.848	chr10	73630500	73631250		PFN2	6.47174	chr3	149685000	149685750
EXOSC4	6.23973	chr8	145132500	145133250		PSAP	10.848	chr10	73642500	73643250		PFN2	6.47174	chr3	149686500	149687250
EXOSC4	6.23973	chr8	145134000	145134750		PSAP	10.848	chr10	73656750	73657500		PGAM1	8.32891	chr10	99186750	99187500
EXT2	4.16645	chr11	44116500	44117250		PSD2	0	chr5	139104750	139105500		PGS1	4.30588	chr17	76380000	76380750
EYA1	0	chr8	72274500	72275250		PSD2	0	chr5	139113000	139113750		PHC2	6.19515	chr1	33803250	33804000
F11R	3.70318	chr1	160991250	160992000		PSEN2	2.60707	chr1	227002500	227003250		PHC2	6.19515	chr1	33804750	33805500
F2RL1	4.03749	chr5	76113750	76114500		PTGES	0	chr9	132539250	132540000		PHC2	6.19515	chr1	33813000	33814500
FAAH	3.40169	chr1	46860000	46860750		PTGFRN	0.942743	chr1	117396000	117396750		PHF15	3.92042	chr5	133887750	133888500
FADD	5.13346	chr11	70048500	70049250		PTGIS	1.35738	chr20	48200250	48201000		PHF15	3.92042	chr5	133897500	133898250
FADS1	5.77036	chr11	61584750	61585500		PTGIS	1.35738	chr20	48220500	48221250		PHF15	3.92042	chr5	133913250	133914000
FADS2	8.70085	chr11	61594500	61595250		PTGIS	1.35738	chr20	48225000	48225750		PHF19	4.70906	chr9	123636000	123636750
FAIM	2.93856	chr3	138327000	138327750		PTK2	3.91574	chr8	142028250	142029750		PHF20	3.19269	chr20	34361250	34362000
FAM100A	4.65414	chr16	4665000	4665750		PTK2	3.91574	chr8	142036500	142038000		PHIP	1.82607	chr6	79785750	79786500
FAM100B	4.424	chr17	74260500	74261250		PTK2	3.91574	chr8	142044750	142046250		PICALM	4.10602	chr11	85752750	85753500
FAM103A1	3.27392	chr15	83654250	83655000		PTK2	3.91574	chr8	142047750	142049250		PIK3CB	3.85952	chr3	138405000	138406500
FAM110A	0.945211	chr20	813750	814500		PTP4A2	6.18868	chr1	32420250	32422500		PIK3CB	3.85952	chr3	138412500	138414000
FAM111A	0.711372	chr11	58911000	58912500		PTPN1	4.21383	chr20	49050750	49051500		PIM1	3.8869	chr6	37140000	37140750
FAM115A	2.01344	chr7	143598000	143598750		PTPN1	4.21383	chr20	49052250	49053000		PKM2	9.24337	chr15	72519000	72519750
FAM117B	1.46591	chr2	203499000	203499750		PTPN1	4.21383	chr20	49057500	49058250		PKM2	9.24337	chr15	72520500	72522000
FAM122B	0	chrX	133931250	133932000		PTPN1	4.21383	chr20	49109250	49110000		PLAGL2	3.58597	chr20	30791250	30792000
FAM122C	0	chrX	133941000	133942500		PYGB	7.38273	chr20	25218000	25218750		PLK2	6.32252	chr5	57751500	57753000
FAM123B	0.580917	chrX	63426000	63426750		QKI	3.1114	chr6	163812750	163813500		PLK2	6.32252	chr5	57753750	57754500
FAM125A	4.83307	chr19	17529750	17530500		RAB10	5.48671	chr2	26234250	26235000		PMS2	3.32717	chr7	6035250	6036000
FAM131C	2.13039	chr1	16400250	16401000		RAB10	5.48671	chr2	26241000	26241750		PNN	3.98034	chr14	39650250	39651000
FAM151B	0	chr5	79784250	79785000		RAB11A	4.47625	chr15	66124500	66125250		PNPO	2.35007	chr17	46023750	46024500
FAM164A	0.539283	chr8	79577250	79578000		RAB30	2.255	chr11	82803750	82804500		PNPO	2.35007	chr17	46026000	46026750
FAM164C	0	chr14	75536250	75537000		RAB31	4.66854	chr18	9683250	9684750		PNRC1	4.51624	chr6	89792250	89793000
FAM173A	5.63927	chr16	770250	771000		RAB7A	7.24233	chr3	128409750	128410500		POLA2	3.34689	chr11	65042250	65043000
FAM184A	0.301354	chr6	119398500	119399250		RAD23B	5.16473	chr9	110005500	110006250		POLA2	3.34689	chr11	65046750	65048250
FAM188A	1.28349	chr10	15902250	15903000		RAD23B	5.16473	chr9	110011500	110012250		POLR1C	4.10321	chr6	43487250	43488000
FAM188B	1.59319	chr7	30810000	30810750		RAF1	4.43405	chr3	12720750	12721500		POLR1E	5.07504	chr9	37487250	37488000
FAM189B	5.38157	chr1	155225250	155226000		RALGDS	4.12674	chr9	136008750	136009500		POLR2L	10.1331	chr11	840000	841500
FAM190B	2.28336	chr10	86088750	86089500		RAP1B	5.20433	chr12	68914500	68916750		PPA1	5.59339	chr10	71981250	71982000
FAM194A	0	chr3	150420750	150421500		RAP1B	5.20433	chr12	68950500	68952000		PPARG	4.0944	chr3	12435000	12436500
FAM20B	2.65713	chr1	178994250	178995000		RAP1B	5.20433	chr12	68953500	68954250		PPFIA1	3.58297	chr11	70227750	70228500
FAM3A	4.40665	chrX	153744750	153745500		RAP1B	5.20433	chr12	68957250	68960250		PPFIBP1	1.58521	chr12	27788250	27789000
FAM3C	4.34625	chr7	121036500	121037250		RAP2B	2.88491	chr3	152856000	152857500		PPME1	5.64441	chr11	73883250	73884000
FAM40A	3.12657	chr1	110576250	110577000		RAP2B	2.88491	chr3	152858250	152859000		PPP1R10	4.16248	chr6	30577500	30578250
FAM43A	5.69927	chr3	194406000	194406750		RAPGEF4	0	chr2	173562750	173563500		PPP1R10	4.16248	chr6	30579000	30579750
FAM46B	2.68008	chr1	27338250	27339000		RASGEF1A	3.20236	chr10	43782750	43783500		PPP1R12C	5.29305	chr19	55627500	55628250
FAM49B	4.23796	chr8	130952250	130953000		RASSF3	4.06204	chr12	64943250	64944000		PPP1R14A	9.06358	chr19	38742000	38742750
FAM55C	0.852215	chr3	101497500	101498250		RASSF3	4.06204	chr12	64954500	64956000		PPP1R15B	3.18275	chr1	204375000	204375750
FAM63B	0	chr15	59062500	59063250		RBMS1	2.19619	chr2	161439750	161440500		PPP1R9B	5.87248	chr17	48217500	48218250
FAM70B	3.2557	chr13	114461250	114462000		RDX	4.91569	chr11	110227500	110228250		PPP2R2D	4.33823	chr10	133759500	133761000
FAM82A2	3.49042	chr15	41047500	41048250		RGS17	1.72442	chr6	153488250	153489000		PPP4R1	2.85647	chr18	9575250	9576000
FAM83D	3.18288	chr20	37554000	37554750		RHOH	0	chr4	40180500	40181250		PPRC1	4.77248	chr10	103893750	103894500
FAM83H	4.82768	chr8	144816000	144816750		RHOT1	2.50164	chr17	30428250	30429000		PRDX6	5.63343	chr1	173447250	173448000
FAM96A	5.33129	chr15	64386750	64388250		RHOT1	2.50164	chr17	30450750	30451500		PRKAA1	2.4417	chr5	40776000	40776750
FAM98C	3.96774	chr19	38892750	38893500		RIN2	1.86934	chr20	19796250	19797000		PRKACB	1.44683	chr1	84544500	84545250
FANCE	0.778696	chr6	35420250	35421000		RIPK4	5.62329	chr21	43197750	43198500		PRMT7	2.97591	chr16	68362500	68363250
FARS2	2.36991	chr6	5262000	5262750		RIPK4	5.62329	chr21	43203000	43204500		PRSS23	6.54618	chr11	86517750	86519250
FAS	0	chr10	90750000	90750750		RMND5A	3.21176	chr2	86930250	86931000		PRSS23	6.54618	chr11	86520000	86521500
FASTKD1	1.83863	chr2	170430000	170430750		RMND5A	3.21176	chr2	86931750	86932500		PSAP	10.848	chr10	73591500	73592250
FBLN1	5.69041	chr22	45897750	45898500		RNASE3	0	chr14	21316500	21317250		PSAP	10.848	chr10	73597500	73598250
FBXL15	2.84419	chr10	104179500	104180250		ROCK2	2.75734	chr2	11514750	11515500		PSAP	10.848	chr10	73599750	73600500
FBXL18	3.7359	chr7	5552250	5553000		ROCK2	2.75734	chr2	11526750	11527500		PSAP	10.848	chr10	73602750	73603500
FBXL4	1.72472	chr6	99394500	99395250		ROS1	0	chr6	117771000	117771750		PSEN1	1.97574	chr14	73655250	73656000
FBXO10	4.34319	chr9	37575000	37575750		RPA3	3.94384	chr7	7772250	7773000		PSMB4	7.81237	chr1	151373250	151374750
FBXO10	4.34319	chr9	37576500	37577250		RPA3	3.94384	chr7	7777500	7778250		PSMB7	6.78309	chr9	127146750	127147500
FBXO15	0	chr18	71814000	71814750		RPA3	3.94384	chr7	7785750	7786500		PSMB7	6.78309	chr9	127173750	127174500
FBXO17	7.11843	chr19	39466500	39467250		RPA3	3.94384	chr7	7791000	7791750		PSMD1	3.06651	chr2	232026750	232027500
FBXO27	7.26206	chr19	39522750	39524250		RPA3	3.94384	chr7	7838250	7839750		PSMF1	4.66849	chr20	1103250	1104000
FBXO3	1.88431	chr11	33795000	33795750		RPS14	9.85753	chr5	149849250	149850000		PTEN	3.22735	chr10	89719500	89720250
FBXO43	0	chr8	101157750	101158500		RPS14	9.85753	chr5	149852250	149853000		PTGER4	3.0928	chr5	40685250	40686750
FBXO47	0	chr17	37123500	37124250		RPS14	9.85753	chr5	149853750	149854500		PTGER4	3.0928	chr5	40687500	40689000
FBXW11	4.19783	chr5	171434250	171435000		RPS3	10.4183	chr11	75095250	75096000		PTK2	3.91574	chr8	141800250	141802500
FBXW5	5.68028	chr9	139839000	139839750		RPS3	10.4183	chr11	75099750	75100500		PTK2	3.91574	chr8	141954000	141955500
FDX1	2.19554	chr11	110300250	110301000		RPS6KA3	2.80915	chrX	20379750	20380500		PTP4A1	3.7873	chr6	64284000	64284750
FEM1C	0.94155	chr5	114880500	114881250		RRAS2	3.38532	chr11	14440500	14441250		PTP4A2	6.18868	chr1	32397000	32398500
FEZ2	4.32822	chr2	36824250	36825000		RTN4	7.23231	chr2	55324500	55325250		PTPN1	4.21383	chr20	49178250	49179000
FGF18	0	chr5	170845500	170846250		RTN4	7.23231	chr2	55336500	55337250		PTPN1	4.21383	chr20	49186500	49187250
FGFBP3	0.605039	chr10	93669000	93669750		RTN4	7.23231	chr2	55338750	55339500		PTPN12	3.44312	chr7	77171250	77172000
FHL2	7.17816	chr2	106015500	106017000		RTP4	0	chr3	187070250	187071000		PTPN14	4.26295	chr1	214620000	214621500
FHOD1	2.03172	chr16	67281750	67282500		RYK	3.73245	chr3	134027250	134029500		PTPN14	4.26295	chr1	214720500	214721250
FIBP	5.79302	chr11	65656500	65658000		RYK	3.73245	chr3	134030250	134031750		PTPN14	4.26295	chr1	214722000	214722750
FIGNL1	0.671203	chr7	50518500	50519250		S100A7	0	chr1	153462750	153463500		PTRH2	4.89319	chr17	57774750	57775500
FJX1	3.73156	chr11	35639250	35640000		SAMD13	0	chr1	84737250	84738000		PURB	2.62336	chr7	44923500	44924250
FKBP14	2.37728	chr7	30066750	30067500		SCARNA15	0	chr15	83407500	83408250		PYGB	7.38273	chr20	25230750	25234500
FKBP1B	4.14527	chr2	24273000	24273750		SCG2	0.672833	chr2	224561250	224562000		PYGB	7.38273	chr20	25235250	25236000
FKBP2	5.91844	chr11	64008000	64008750		SCMH1	1.79717	chr1	41807250	41808000		PYGB	7.38273	chr20	25277250	25278000
FKBP5	3.05754	chr6	35656500	35657250		SDCBP2	0	chr20	1322250	1323000		RAB10	5.48671	chr2	26291250	26292000
FLAD1	4.74988	chr1	154954500	154955250		SDK1	4.58736	chr7	3303750	3306000		RAB7A	7.24233	chr3	128454750	128455500
FLOT1	6.74755	chr6	30709500	30710250		SDK1	4.58736	chr7	3307500	3308250		RAC1	7.93109	chr7	6425250	6426000
FLYWCH1	4.40673	chr16	2962500	2963250		SDK1	4.58736	chr7	3312000	3312750		RAN	8.23122	chr12	131357250	131358000
FMNL1	2.87409	chr17	43299750	43300500		SDPR	0	chr2	192731250	192732000		RAP1B	5.20433	chr12	69030000	69030750
FMR1	0.986586	chrX	146992500	146993250		SDPR	0	chr2	192792000	192792750		RAP2B	2.88491	chr3	152883000	152883750
FN3K	4.83463	chr17	80692500	80693250		SEC14L1	5.24176	chr17	75117750	75119250		RBM14	3.25573	chr11	66385500	66387000
FNBP4	3.01082	chr11	47789250	47790000		SEC14L1	5.24176	chr17	75120000	75121500		RBM39	2.85009	chr20	34328250	34329000
FNDC3A	1.99298	chr13	49683750	49684500		SEC14L1	5.24176	chr17	75126000	75126750		RDH5	0	chr12	56117250	56118750
FNDC3B	3.68675	chr3	171756750	171757500		SEMA3C	5.72734	chr7	80570250	80572500		REEP3	4.01023	chr10	65332500	65333250
FNIP1	1.0624	chr5	131133000	131133750		SEMA4B	8.17544	chr15	90692250	90693000		RERE	6.04974	chr1	8433750	8434500
FOSL1	6.19707	chr11	65667750	65669250		SEMA4B	8.17544	chr15	90697500	90699000		RERE	6.04974	chr1	8452500	8453250
FOXA2	4.71902	chr20	22566000	22566750		SEMA4B	8.17544	chr15	90702000	90702750		RERE	6.04974	chr1	8456250	8458500
FOXD2	0.232366	chr1	47901750	47902500		SEMA4B	8.17544	chr15	90704250	90705000		RERE	6.04974	chr1	8468250	8470500
FOXJ1	0	chr17	74137500	74138250		SEMA4B	8.17544	chr15	90706500	90707250		RERE	6.04974	chr1	8472750	8473500
FOXK2	5.28306	chr17	80476500	80477250		SEMA4B	8.17544	chr15	90708000	90709500		RERE	6.04974	chr1	8475000	8476500
FOXL1	3.20278	chr16	86610750	86612250		SEMA4B	8.17544	chr15	90717000	90718500		RERE	6.04974	chr1	8477250	8478000
FOXN2	1.20025	chr2	48540750	48541500		SERPINB1	4.45036	chr6	2856750	2858250		RERE	6.04974	chr1	8478750	8479500
FPGS	3.81788	chr9	130564500	130565250		SERPINE1	8.1486	chr7	100752000	100752750		RERE	6.04974	chr1	8480250	8481000
FPGS	3.81788	chr9	130566000	130566750		SERTAD2	2.89787	chr2	64954500	64955250		RERE	6.04974	chr1	8481750	8482500
FRAT1	2.43503	chr10	99079500	99080250		SH3BGRL2	1.95072	chr6	80309250	80311500		REV3L	2.58658	chr6	111783000	111784500
FRMD8	4.74157	chr11	65153250	65154000		SH3BP4	5.9385	chr2	235788750	235791000		REV3L	2.58658	chr6	111790500	111791250
FSCN1	8.09757	chr7	5631750	5632500		SH3BP4	5.9385	chr2	235821750	235822500		REV3L	2.58658	chr6	111795000	111795750
FSIP1	0	chr15	40074000	40074750		SH3RF2	2.5244	chr5	145304250	145305750		RG9MTD1	4.02483	chr3	101281500	101282250
FTH1	9.82638	chr11	61735500	61736250		SHANK2	0	chr11	71010000	71010750		RHOBTB3	3.68425	chr5	95067750	95068500
FTSJD2	3.94598	chr6	37400250	37401000		SHH	4.22736	chr7	155653500	155654250		RHOBTB3	3.68425	chr5	95094750	95095500
FUCA1	2.60536	chr1	24195000	24195750		SHH	4.22736	chr7	155688750	155690250		RHOBTB3	3.68425	chr5	95116500	95117250
FUCA2	4.15521	chr6	143832750	143833500		SIGLEC15	0	chr18	43373250	43374000		RHOG	7.23439	chr11	3848250	3849000
FUNDC1	3.60475	chrX	44402250	44403000		SIGLEC15	0	chr18	43383000	43383750		RHOG	7.23439	chr11	3852000	3853500
FUT11	4.37099	chr10	75531750	75532500		SIPA1L2	0.257735	chr1	232674000	232674750		RHOG	7.23439	chr11	3855750	3856500
FUT4	1.55508	chr11	94276500	94277250		SLC12A7	7.84104	chr5	1128000	1128750		RHPN2	6.28261	chr19	33523500	33524250
FUT8	0	chr14	65877750	65878500		SLC12A7	7.84104	chr5	1140000	1140750		RHPN2	6.28261	chr19	33531750	33533250
FXR1	3.14551	chr3	180629250	180630000		SLC12A7	7.84104	chr5	1152000	1152750		RHPN2	6.28261	chr19	33540000	33540750
FYTTD1	4.16054	chr3	197475750	197476500		SLC16A11	0	chr17	6963750	6964500		RHPN2	6.28261	chr19	33543000	33543750
G2E3	1.06498	chr14	31027500	31028250		SLC16A14	0	chr2	230995500	230996250		RHPN2	6.28261	chr19	33545250	33546000
GAA	3.51521	chr17	78074250	78075000		SLC20A1	3.68243	chr2	113388000	113388750		RIN2	1.86934	chr20	19974750	19975500
GAB2	1.17472	chr11	78129000	78129750		SLC22A16	0	chr6	110849250	110850000		RIOK3	3.43114	chr18	21033750	21034500
GAL3ST4	0	chr7	99765750	99766500		SLC25A33	3.82325	chr1	9499500	9500250		RIPK4	5.62329	chr21	43170000	43170750
GALC	1.78401	chr14	88459500	88460250		SLC25A33	3.82325	chr1	9533250	9534000		RIPK4	5.62329	chr21	43175250	43176750
GALK1	4.69377	chr17	73760250	73761000		SLC2A12	2.81939	chr6	134385000	134385750		RND3	3.55123	chr2	151334250	151335000
GALK2	1.73879	chr15	49461750	49462500		SLC35F5	3.58245	chr2	114564000	114564750		RND3	3.55123	chr2	151336500	151337250
GALNT10	3.95455	chr5	153570750	153571500		SLC38A2	5.59249	chr12	46779750	46780500		RND3	3.55123	chr2	151341000	151341750
GALNT4	0	chr12	89917500	89918250		SLC38A2	5.59249	chr12	46781250	46782000		RNF145	0.150794	chr5	158605500	158607000
GALNTL4	2.99297	chr11	11643750	11644500		SLC38A2	5.59249	chr12	46782750	46783500		RNF216	4.16328	chr7	5717250	5718000
GALT	4.23007	chr9	34646250	34647000		SLC38A2	5.59249	chr12	46796250	46797000		RNF216	4.16328	chr7	5733750	5734500
GANAB	7.07793	chr11	62414250	62415000		SLC38A2	5.59249	chr12	46824000	46824750		RNF216	4.16328	chr7	5814000	5814750
GANC	0.936546	chr15	42566250	42567000		SLC38A2	5.59249	chr12	46830750	46831500		RNF216	4.16328	chr7	5817000	5817750
GAS8	1.93301	chr16	90088500	90089250		SLC38A2	5.59249	chr12	46836000	46836750		RNH1	7.3145	chr11	495000	495750
GBA	4.27521	chr1	155214750	155215500		SLC38A2	5.59249	chr12	46843500	46844250		ROCK2	2.75734	chr2	11481000	11481750
GBAS	4.67907	chr7	56031750	56032500		SLC38A2	5.59249	chr12	46845750	46846500		RPA3	3.94384	chr7	7679250	7680000
GCC1	3.27858	chr7	127225500	127226250		SLC38A2	5.59249	chr12	46866000	46866750		RPL10A	8.61269	chr6	35437500	35438250
GCLC	2.42242	chr6	53409750	53410500		SLC3A1	0	chr2	44472000	44472750		RPL11	5.13183	chr1	24019500	24020250
GCN1L1	5.8404	chr12	120631500	120633750		SLC4A7	2.65056	chr3	27562500	27564000		RPL24	8.97764	chr3	101403750	101404500
GCNT2	2.80018	chr6	10521000	10521750		SLC4A7	2.65056	chr3	27564750	27566250		RPL28	9.63747	chr19	55901250	55902000
GDF15	9.035	chr19	18496500	18498000		SLC4A7	2.65056	chr3	27574500	27575250		RPL31	9.31199	chr2	101619750	101620500
GEMIN5	2.78398	chr5	154317750	154318500		SLC6A19	0	chr5	1161750	1162500		RPRD1B	3.33149	chr20	36678000	36678750
GEMIN7	2.76129	chr19	45582000	45582750		SLC6A19	0	chr5	1174500	1175250		RPRD1B	3.33149	chr20	36685500	36686250
GFER	4.19591	chr16	2033250	2034000		SLC6A9	3.36246	chr1	44513250	44514000		RPRD1B	3.33149	chr20	36701250	36702750
GFM1	3.38383	chr3	158361750	158362500		SLC9A3	0.655682	chr5	553500	554250		RRBP1	6.15631	chr20	17661000	17661750
GFOD2	3.1645	chr16	67753500	67754250		SLC9A7	3.50545	chrX	46637250	46638000		RSAD1	3.84509	chr17	48559500	48560250
GGA1	2.26402	chr22	38003250	38004000		SLC9A7	3.50545	chrX	46651500	46652250		RTKN2	0.609169	chr10	63993750	63994500
GGCX	3.00102	chr2	85788750	85789500		SLC9A8	1.49146	chr20	48388500	48389250		RTKN2	0.609169	chr10	64003500	64004250
GGN	0.668382	chr19	38877750	38878500		SLIT3	3.49589	chr5	168777750	168778500		RTKN2	0.609169	chr10	64023750	64024500
GGN	0.668382	chr19	38879250	38880000		SLIT3	3.49589	chr5	168780750	168782250		RTN4	7.23231	chr2	55207500	55208250
GHITM	6.22803	chr10	85898250	85899000		SMAD3	6.61978	chr15	67316250	67318500		RUNX1	1.9555	chr21	36250500	36251250
GINS1	2.00312	chr20	25387500	25388250		SMAD3	6.61978	chr15	67330500	67331250		RUNX2	0	chr6	45406500	45407250
GIPC1	5.10401	chr19	14607000	14607750		SMAD3	6.61978	chr15	67333500	67335750		RYK	3.73245	chr3	133930500	133931250
GK5	0.470126	chr3	141943500	141944250		SMAD3	6.61978	chr15	67336500	67337250		S100A10	8.7319	chr1	151956000	151958250
GLE1	2.84837	chr9	131267250	131268000		SMAD3	6.61978	chr15	67340250	67342500		S100A10	8.7319	chr1	151960500	151962000
GLO1	5.77687	chr6	38670750	38671500		SMAD7	1.81091	chr18	46523250	46525500		S100A10	8.7319	chr1	151962750	151964250
GLRX2	4.43455	chr1	193073250	193074000		SMAD7	1.81091	chr18	46543500	46544250		S100A11	9.10262	chr1	152007000	152008500
GLRX2	4.43455	chr1	193074750	193075500		SMNDC1	4.27777	chr10	112119000	112119750		SAP30BP	4.57128	chr17	73675500	73676250
GLRX3	5.10015	chr10	131934000	131934750		SMNDC1	4.27777	chr10	112152000	112152750		SAP30BP	4.57128	chr17	73677000	73677750
GLT25D1	5.48396	chr19	17667000	17667750		SMNDC1	4.27777	chr10	112155000	112156500		SAP30BP	4.57128	chr17	73689750	73690500
GLT8D2	0	chr12	104443500	104444250		SMNDC1	4.27777	chr10	112158000	112159500		SAP30BP	4.57128	chr17	73691250	73692000
GMCL1	3.05011	chr2	70056000	70056750		SMOX	3.96545	chr20	4089000	4090500		SAP30BP	4.57128	chr17	73695750	73697250
GMDS	2.66262	chr6	2246250	2247000		SMS	6.02906	chrX	21945000	21945750		SAP30BP	4.57128	chr17	73702500	73704000
GMPS	4.78826	chr3	155587500	155588250		SMUG1	3.70662	chr12	54594750	54595500		SATB2	0.487918	chr2	200296500	200297250
GNA12	6.50993	chr7	2884500	2885250		SMURF1	1.78884	chr7	98760000	98760750		SATB2	0.487918	chr2	200319750	200320500
GNAI1	2.22772	chr7	79763250	79764000		SMURF2	2.05174	chr17	62678250	62679000		SBF2	3.45231	chr11	9806250	9807000
GNB1L	2.40277	chr22	19842750	19843500		SMURF2	2.05174	chr17	62703000	62703750		SBF2	3.45231	chr11	9817500	9818250
GNB2L1	10.1801	chr5	180671250	180672000		SNORA59B	3.84267	chr1	12514500	12515250		SBF2	3.45231	chr11	9834000	9834750
GNB4	1.55095	chr3	179169750	179170500		SNORA59B	3.84267	chr1	12537000	12539250		SBF2	3.45231	chr11	9852750	9853500
GNB5	4.36517	chr15	52472250	52473000		SNORA59B	3.84267	chr1	12540750	12542250		SBF2	3.45231	chr11	9860250	9861000
GNE	3.78376	chr9	36258750	36259500		SNX27	2.43622	chr1	151569000	151569750		SBF2	3.45231	chr11	9868500	9869250
GNG11	3.50801	chr7	93550500	93551250		SNX31	0	chr8	101678250	101679000		SBF2	3.45231	chr11	9877500	9878250
GNL2	4.28832	chr1	38061750	38062500		SNX31	0	chr8	101679750	101680500		SBF2	3.45231	chr11	9879000	9880500
GNMT	0	chr6	42927750	42929250		SNX9	4.44647	chr6	158177250	158178750		SBF2	3.45231	chr11	10313250	10314750
GNRHR2	0	chr1	145515000	145515750		SNX9	4.44647	chr6	158181750	158182500		SCD	9.15823	chr10	102108000	102109500
GNS	4.6768	chr12	65153250	65154000		SNX9	4.44647	chr6	158184000	158186250		SCD	9.15823	chr10	102116250	102117750
GOLGA3	3.41195	chr12	133405500	133406250		SOCS2	2.46887	chr12	93920250	93921000		SCD	9.15823	chr10	102118500	102120000
GOLGA5	2.99355	chr14	93259500	93260250		SP3	2.0416	chr2	174903750	174905250		SCMH1	1.79717	chr1	41618250	41619000
GOLIM4	4.65511	chr3	167814000	167814750		SP7	0	chr12	53746500	53747250		SDC4	5.29799	chr20	43968750	43969500
GOLPH3	4.90209	chr5	32175000	32175750		SPARC	7.45996	chr5	151087500	151088250		SEC14L1	5.24176	chr17	75138750	75139500
GOLPH3L	2.18614	chr1	150669750	150670500		SPATA9	0	chr5	95034000	95034750		SEC14L1	5.24176	chr17	75141750	75143250
GOPC	2.97113	chr6	117924000	117924750		SPOPL	1.90776	chr2	139179000	139179750		SEC14L1	5.24176	chr17	75144750	75145500
GORASP2	3.01588	chr2	171784500	171785250		SPRY1	3.60203	chr4	124261500	124262250		SEC23IP	3.50943	chr10	121655250	121656000
GPATCH1	3.1797	chr19	33571500	33572250		SRGN	0.32067	chr10	70821750	70822500		SEMA3C	5.72734	chr7	80410500	80411250
GPER	0	chr7	1126500	1127250		SRP14	7.08786	chr15	40347000	40347750		SEMA3C	5.72734	chr7	80455500	80457000
GPN2	5.01878	chr1	27216750	27217500		SRP14	7.08786	chr15	40356000	40356750		SEMA3C	5.72734	chr7	80458500	80459250
GPR126	2.88394	chr6	142622250	142623000		SRP14	7.08786	chr15	40361250	40362000		SEMA3C	5.72734	chr7	80466750	80467500
GPR150	0	chr5	94955250	94956000		SRPK2	3.24119	chr7	104944500	104945250		SEMA3C	5.72734	chr7	80487750	80488500
GPR155	0	chr2	175350750	175351500		ST3GAL5	0	chr2	86163000	86163750		SEMA3C	5.72734	chr7	80490000	80490750
GPR19	0	chr12	12848250	12849000		ST5	3.62305	chr11	8861250	8862750		SEMA3C	5.72734	chr7	80502750	80503500
GPR3	0	chr1	27718500	27719250		ST6GALNAC1	0	chr17	74655750	74656500		SEMA3C	5.72734	chr7	80505750	80507250
GPR39	2.0877	chr2	133173000	133173750		STAC	2.5917	chr3	36404250	36405000		SEMA3C	5.72734	chr7	80512500	80514750
GPR39	2.0877	chr2	133174500	133175250		STAT4	0	chr2	192034500	192035250		SEMA3C	5.72734	chr7	80523750	80525250
GPRC5A	7.26666	chr12	13043250	13044000		STK32B	2.73812	chr4	5039250	5040750		SEMA3C	5.72734	chr7	80529750	80531250
GPRC5C	3.49995	chr17	72426750	72428250		STX16	2.29416	chr20	57198750	57199500		SEMA3C	5.72734	chr7	80532000	80532750
GPS2	5.78332	chr17	7218750	7219500		SUMO1P1	0	chr20	52509000	52510500		SEMA3C	5.72734	chr7	80533500	80534250
GPX1	7.15887	chr3	49395750	49396500		SUMO1P1	0	chr20	52515750	52517250		SEMA3C	5.72734	chr7	80541750	80543250
GPX8	2.5394	chr5	54455250	54456750		SUMO1P1	0	chr20	52522500	52524000		SEMA3C	5.72734	chr7	80544750	80547000
GRAMD1C	0	chr3	113558250	113559000		SUMO1P1	0	chr20	52524750	52526250		SEMA4B	8.17544	chr15	90746250	90750000
GRHL3	3.14503	chr1	24645750	24647250		SUMO1P1	0	chr20	52528500	52529250		SEMA4B	8.17544	chr15	90752250	90756750
GRHL3	3.14503	chr1	24648750	24649500		SUMO1P1	0	chr20	52530750	52531500		SEMA4B	8.17544	chr15	90760500	90761250
GRK5	3.79276	chr10	120966000	120966750		SUMO1P1	0	chr20	52533000	52533750		SEMA4B	8.17544	chr15	90762000	90763500
GRPEL1	4.72564	chr4	7070250	7071000		SUMO1P1	0	chr20	52542750	52543500		SERBP1	2.70142	chr1	67893000	67893750
GRWD1	4.30532	chr19	48948000	48948750		SUMO1P1	0	chr20	52547250	52548000		SERPINB1	4.45036	chr6	2838750	2839500
GSTM3	2.9055	chr1	110283000	110283750		SVIL	4.63737	chr10	30072000	30074250		SERPINB6	5.91042	chr6	2952750	2953500
GSTO1	4.41608	chr10	106014000	106014750		SVIL	4.63737	chr10	30084000	30085500		SERPINE1	8.1486	chr7	100776750	100778250
GSTO2	2.15474	chr10	106029000	106029750		SVIL	4.63737	chr10	30092250	30093750		SERPINE1	8.1486	chr7	100780500	100781250
GSTP1	8.7049	chr11	67350000	67350750		SVIL	4.63737	chr10	30100500	30101250		SF1	4.26783	chr11	64544250	64545000
GTF2A1	2.20509	chr14	81687750	81688500		SYTL2	2.32914	chr11	85538250	85539750		SFT2D3	2.35235	chr2	128460000	128460750
GTF2H4	3.33465	chr6	30875250	30876000		TACC2	4.57069	chr10	123849000	123849750		SH2B3	3.57907	chr12	111882750	111883500
GTF2IRD1	3.70488	chr7	73869000	73869750		TACC2	4.57069	chr10	123861000	123863250		SH3GLB1	2.44725	chr1	87171000	87171750
GTF3C6	5.6348	chr6	111279000	111280500		TACR2	0	chr10	71187000	71187750		SHB	4.27296	chr9	37953750	37954500
GTPBP8	2.39891	chr3	112709250	112710000		TAF1B	2.08048	chr2	9939750	9940500		SHB	4.27296	chr9	38017500	38018250
GUF1	1.21612	chr4	44679750	44680500		TAF1B	2.08048	chr2	9941250	9942000		SIRT2	5.60483	chr19	39378750	39379500
GYG1	1.58227	chr3	148708500	148709250		TARBP1	3.28746	chr1	234634500	234635250		SIRT2	5.60483	chr19	39383250	39384000
H19	11.2039	chr11	2019000	2019750		TARBP1	3.28746	chr1	234636000	234636750		SLC12A7	7.84104	chr5	1051500	1052250
H1FX	6.81682	chr3	129035250	129036000		TARBP1	3.28746	chr1	234643500	234644250		SLC12A7	7.84104	chr5	1090500	1092000
H3F3B	6.61372	chr17	73776000	73776750		TARBP1	3.28746	chr1	234658500	234659250		SLC12A7	7.84104	chr5	1094250	1095000
H6PD	3.38794	chr1	9294000	9294750		TBL1XR1	2.782	chr3	176952000	176952750		SLC12A7	7.84104	chr5	1095750	1096500
HABP4	4.13927	chr9	99211500	99212250		TCF20	2.99387	chr22	42709500	42710250		SLC16A3	8.9051	chr17	80193750	80194500
HAPLN3	6.54396	chr15	89437500	89438250		TCF7	3.23181	chr5	133436250	133437000		SLC16A3	8.9051	chr17	80196000	80196750
HARBI1	1.11753	chr11	46638000	46638750		TERF2	3.4547	chr16	69432000	69432750		SLC35B2	6.14906	chr6	44222250	44223000
HAS2	1.00138	chr8	122653500	122655000		TERF2	3.4547	chr16	69438000	69438750		SLC35F3	3.22681	chr1	234042750	234043500
HAT1	3.49098	chr2	172778250	172779000		TES	4.5475	chr7	115778250	115779000		SLC38A2	5.59249	chr12	46752750	46753500
HAUS4	2.01824	chr14	23425500	23426250		TES	4.5475	chr7	115809000	115809750		SLC38A2	5.59249	chr12	46754250	46755750
HAX1	5.44061	chr1	154244250	154245000		TFAP4	2.48083	chr16	4338000	4338750		SLC38A2	5.59249	chr12	46756500	46757250
HBEGF	0.854251	chr5	139725000	139725750		TFAP4	2.48083	chr16	4340250	4341000		SLC38A2	5.59249	chr12	46758750	46763250
HDAC1	6.84197	chr1	32757000	32757750		TFAP4	2.48083	chr16	4348500	4350000		SLC38A2	5.59249	chr12	46764000	46764750
HDAC2	3.77091	chr6	114292500	114293250		TFPI	3.58826	chr2	188439750	188440500		SLC39A1	6.49814	chr1	153935250	153936000
HDAC6	4.34246	chrX	48659250	48660000		TFPI	3.58826	chr2	188442000	188442750		SLC3A2	6.43733	chr11	62651250	62652000
HDAC8	0.647305	chrX	71793000	71793750		TGIF1	5.31401	chr18	3351000	3351750		SLC4A7	2.65056	chr3	27432750	27433500
HDAC9	0	chr7	18534750	18536250		THADA	2.01419	chr2	43839750	43840500		SLC4A7	2.65056	chr3	27472500	27473250
HDLBP	6.59974	chr2	242211000	242211750		THEM4	1.15193	chr1	151908750	151909500		SLC4A7	2.65056	chr3	27491250	27492000
HDLBP	6.59974	chr2	242212500	242213250		THEM4	1.15193	chr1	151917750	151918500		SLC7A5	7.30605	chr16	87884250	87885000
HEATR2	5.74097	chr7	765750	766500		THSD4	4.21302	chr15	71421000	71422500		SLCO4A1	6.25876	chr20	61281750	61282500
HECTD2	0.308349	chr10	93168750	93169500		TIAM2	0.605959	chr6	155337000	155337750		SMAD3	6.61978	chr15	67361250	67364250
HECTD2	0.308349	chr10	93170250	93171000		TIAM2	0.605959	chr6	155347500	155348250		SMAD3	6.61978	chr15	67365000	67367250
HECTD3	3.62515	chr1	45477000	45477750		TIAM2	0.605959	chr6	155475000	155475750		SMAD3	6.61978	chr15	67368000	67371000
HECW2	0.817476	chr2	197456250	197457000		TIAM2	0.605959	chr6	155496000	155496750		SMAD3	6.61978	chr15	67371750	67380750
HELLS	2.05641	chr10	96304500	96305250		TIAM2	0.605959	chr6	155506500	155507250		SMAD3	6.61978	chr15	67382250	67383000
HERC1	1.9967	chr15	64126500	64127250		TIAM2	0.605959	chr6	155509500	155511000		SMAD3	6.61978	chr15	67383750	67386750
HERC4	2.94264	chr10	69834750	69835500		TIAM2	0.605959	chr6	155523000	155523750		SMAD3	6.61978	chr15	67388250	67392750
HES1	4.58954	chr3	193853250	193854750		TIPIN	2.41984	chr15	66661500	66662250		SMAD3	6.61978	chr15	67393500	67394250
HES2	2.06321	chr1	6480000	6480750		TM4SF1	9.44803	chr3	149106000	149106750		SMAD3	6.61978	chr15	67395000	67398000
HEYL	0.655938	chr1	40105500	40106250		TM4SF1	9.44803	chr3	149111250	149112750		SMAD3	6.61978	chr15	67398750	67400250
HHAT	0	chr1	210502500	210503250		TM4SF1	9.44803	chr3	149114250	149115000		SMAD3	6.61978	chr15	67401000	67402500
HIBADH	4.21915	chr7	27701250	27702000		TM4SF20	0	chr2	228270750	228271500		SMAD3	6.61978	chr15	67407000	67407750
HIF1AN	3.96752	chr10	102294750	102295500		TMC1	0	chr9	75091500	75092250		SMAD3	6.61978	chr15	67419000	67421250
HINFP	3.03402	chr11	118991250	118992000		TMC1	0	chr9	75093000	75093750		SMAD3	6.61978	chr15	67422750	67424250
HINT1	7.5807	chr5	130500750	130501500		TMEM123	6.23163	chr11	102338250	102339000		SMAD3	6.61978	chr15	67431000	67434750
HINT2	6.21734	chr9	35814000	35814750		TMEM135	0.0267576	chr11	86711250	86712000		SMAD3	6.61978	chr15	67436250	67439250
HINT3	2.38054	chr6	126278250	126279000		TMEM189-UBE2V1	5.76507	chr20	48780000	48780750		SMAD3	6.61978	chr15	67440750	67441500
HIP1R	3.7324	chr12	123318750	123319500		TMEM211	0	chr22	25362000	25362750		SMAD3	6.61978	chr15	67444500	67445250
HIPK1	1.85454	chr1	114471000	114471750		TMEM211	0	chr22	25365750	25366500		SMAD3	6.61978	chr15	67446000	67446750
HIST1H1B	0	chr6	27835500	27836250		TMEM64	2.49254	chr8	91682250	91684500		SMAD3	6.61978	chr15	67447500	67448250
HIST1H1E	0	chr6	26155500	26156250		TMIGD1	0	chr17	28671000	28671750		SMAD3	6.61978	chr15	67460250	67461750
HIST1H1E	0	chr6	26157000	26157750		TMPO	3.48353	chr12	98868750	98869500		SMAD3	6.61978	chr15	67462500	67465500
HIST1H2AB	0	chr6	26032500	26033250		TMPRSS2	5.30084	chr21	42954750	42955500		SMAD3	6.61978	chr15	67466250	67472250
HIST1H2AE	1.93263	chr6	26217750	26218500		TNFSF10	0	chr3	172314000	172314750		SMAD3	6.61978	chr15	67478250	67479000
HIST1H2AI	1.46259	chr6	27776250	27777750		TNRC6A	3.08692	chr16	24647250	24648000		SMAD3	6.61978	chr15	67479750	67480500
HIST1H2AJ	0.904904	chr6	27781500	27782250		TNRC6A	3.08692	chr16	24657000	24658500		SMAD3	6.61978	chr15	67484250	67486500
HIST1H2BB	1.66537	chr6	26043000	26043750		TNRC6A	3.08692	chr16	24700500	24701250		SMAD4	1.7857	chr18	48594000	48594750
HIST1H2BE	4.5673	chr6	26184000	26184750		TNRC6A	3.08692	chr16	24711750	24712500		SMAD6	3.83921	chr15	67012500	67013250
HIST1H2BM	2.87131	chr6	27783000	27783750		TNS3	7.35802	chr7	47622750	47623500		SMAD6	3.83921	chr15	67016250	67017000
HIST1H3C	0	chr6	26044500	26045250		TNS3	7.35802	chr7	47626500	47627250		SMC4	3.72546	chr3	160122000	160122750
HIST1H3C	0	chr6	26046000	26046750		TNS3	7.35802	chr7	47631000	47631750		SMPD2	4.49777	chr6	109764000	109764750
HIST1H3I	0	chr6	27839250	27840000		TNS3	7.35802	chr7	47632500	47633250		SNAP47	4.95175	chr1	227946750	227947500
HIST1H3J	0	chr6	27858750	27859500		TOB1	4.74298	chr17	48969000	48969750		SND1	6.32029	chr7	127293000	127293750
HIST1H4A	0.228024	chr6	26022000	26022750		TOB1	4.74298	chr17	48970500	48971250		SNF8	6.79812	chr17	47007750	47008500
HIST1H4B	1.99119	chr6	26027250	26028000		TOB1	4.74298	chr17	48981750	48982500		SNRPA1	5.76464	chr15	101833500	101834250
HIST1H4D	0	chr6	26188500	26190000		TOB1	4.74298	chr17	49026750	49028250		SNRPE	4.66634	chr1	203839500	203840250
HIST1H4L	0	chr6	27840750	27842250		TOP1	4.34745	chr20	39631500	39632250		SNX10	0.826616	chr7	26404500	26405250
HIVEP2	1.59817	chr6	143265000	143265750		TOP1	4.34745	chr20	39636750	39637500		SOCS3	4.3574	chr17	76353000	76354500
HJURP	4.01651	chr2	234763500	234764250		TPD52	3.91303	chr8	81003750	81004500		SORL1	3.18997	chr11	121466250	121467000
HK1	3.96997	chr10	71077500	71078250		TPD52	3.91303	chr8	81142500	81143250		SP1	3.28718	chr12	53805750	53806500
HK1	3.96997	chr10	71079000	71079750		TPM1	4.97075	chr15	63249000	63249750		SP2	3.94633	chr17	45974250	45975000
HKR1	3.2759	chr19	37824750	37826250		TPM1	4.97075	chr15	63250500	63251250		SPATS2L	4.17322	chr2	201248250	201249000
HLCS	0.356595	chr21	38362500	38363250		TPM1	4.97075	chr15	63307500	63308250		SPATS2L	4.17322	chr2	201269250	201270000
HMG20A	3.67539	chr15	77713500	77714250		TRAK1	3.54857	chr3	42074250	42075000		SPATS2L	4.17322	chr2	201273750	201274500
HMGA1	7.61137	chr6	34203750	34204500		TRAK1	3.54857	chr3	42121500	42122250		SPOP	1.6512	chr17	47753250	47754750
HMGB3	5.64937	chrX	150150750	150151500		TRIB1	3.75813	chr8	126422250	126423000		SPRY1	3.60203	chr4	124322250	124323000
HMGCR	3.72601	chr5	74631750	74632500		TRIB1	3.75813	chr8	126423750	126425250		SQSTM1	8.55318	chr5	179251500	179252250
HMGXB4	1.74837	chr22	35652750	35653500		TRIM27	4.68684	chr6	28912500	28913250		SRF	5.20884	chr6	43142250	43143000
HMOX1	6.97675	chr22	35776500	35777250		TRIO	5.66717	chr5	14057250	14058000		SRPK1	2.63998	chr6	35886750	35887500
HN1	6.24644	chr17	73150500	73151250		TRIO	5.66717	chr5	14106000	14106750		SSH2	1.25705	chr17	27992250	27993000
HN1L	5.79118	chr16	1727250	1728000		TRIO	5.66717	chr5	14109000	14109750		ST3GAL3	1.03434	chr1	44229000	44229750
HN1L	5.79118	chr16	1728750	1729500		TSC22D2	3.64801	chr3	150037500	150038250		STAT3	5.77812	chr17	40474500	40475250
HNRNPA3	5.13424	chr2	178076250	178077000		TSC22D2	3.64801	chr3	150057750	150058500		STAT3	5.77812	chr17	40476750	40477500
HNRNPH1	6.41156	chr5	179051250	179052000		TSC22D2	3.64801	chr3	150060750	150061500		STIM1	5.1524	chr11	4093500	4094250
HNRNPH3	5.63761	chr10	70090500	70091250		TSC22D2	3.64801	chr3	150065250	150066000		STK4	2.8083	chr20	43665750	43666500
HNRNPL	7.5999	chr19	39342000	39344250		TSC22D2	3.64801	chr3	150066750	150068250		STK40	4.64775	chr1	36838500	36840000
HOXA10	0	chr7	27219000	27219750		TSC22D2	3.64801	chr3	150075750	150076500		SWAP70	4.96947	chr11	9708750	9709500
HOXA11	0	chr7	27223500	27225000		TSC22D2	3.64801	chr3	150093750	150094500		SWAP70	4.96947	chr11	9738000	9738750
HOXA13	0	chr7	27240000	27240750		TSHZ3	2.98586	chr19	31869000	31869750		SYNJ2	3.87746	chr6	158465250	158466000
HOXA2	0	chr7	27142500	27143250		TSKU	4.3909	chr11	76481250	76482750		SYNJ2	3.87746	chr6	158468250	158469000
HOXA3	2.01385	chr7	27152250	27153000		TSPAN13	4.89988	chr7	16779750	16780500		SYNJ2	3.87746	chr6	158478000	158478750
HOXA3	2.01385	chr7	27153750	27154500		TSPAN15	7.52297	chr10	71198250	71199750		SYNJ2	3.87746	chr6	158493000	158493750
HOXA3	2.01385	chr7	27158250	27159000		TSPAN18	3.08098	chr11	44787750	44788500		TAF1A	0	chr1	222755250	222756000
HOXA3	2.01385	chr7	27159750	27160500		TSPAN2	0	chr1	115722000	115722750		TAF1B	2.08048	chr2	10054500	10055250
HOXA5	1.14692	chr7	27183000	27183750		TSPAN5	4.80638	chr4	99603750	99604500		TAF1D	3.71076	chr11	93471750	93473250
HOXB13	3.10471	chr17	46806000	46806750		TUBA3E	0	chr2	130998000	130999500		TAF8	2.32972	chr6	42042750	42043500
HOXB2	5.0562	chr17	46621500	46623750		UACA	4.20567	chr15	71070750	71071500		TALDO1	7.32995	chr11	762000	762750
HOXB4	4.48761	chr17	46656000	46656750		UACA	4.20567	chr15	71075250	71077500		TANK	1.59054	chr2	162017250	162018000
HOXB5	5.52481	chr17	46670250	46671750		UACA	4.20567	chr15	71079750	71081250		TARBP1	3.28746	chr1	234594000	234594750
HOXB6	6.23824	chr17	46681500	46683000		UACA	4.20567	chr15	71082750	71085000		TBK1	2.74996	chr12	64852500	64853250
HOXB7	4.52895	chr17	46687500	46689750		UACA	4.20567	chr15	71086500	71088000		TBL1XR1	2.782	chr3	176768250	176769000
HOXB8	4.35591	chr17	46691250	46693500		UACA	4.20567	chr15	71091750	71093250		TCEA1	3.41689	chr8	54933000	54933750
HOXB9	5.75371	chr17	46704000	46704750		UAP1	4.40063	chr1	162508500	162509250		TCEB2	9.89476	chr16	2821500	2822250
HOXC11	3.83632	chr12	54366000	54367500		UBASH3B	2.74728	chr11	122513250	122514000		TES	4.5475	chr7	115896750	115897500
HOXC13	6.43833	chr12	54331500	54332250		UBTD2	3.8048	chr5	171741750	171743250		TFAP2A	4.41246	chr6	10403250	10404000
HOXC4	2.67057	chr12	54409500	54410250		UGDH	6.093	chr4	39540750	39542250		TFAP2A	4.41246	chr6	10404750	10407000
HOXC8	2.60458	chr12	54403500	54404250		ULK1	5.00618	chr12	132347250	132348750		TFAP2A	4.41246	chr6	10407750	10408500
HPCAL1	8.28718	chr2	10442250	10443000		ULK1	5.00618	chr12	132349500	132350250		TFAP2A	4.41246	chr6	10409250	10410000
HPS3	4.53458	chr3	148846500	148847250		ULK1	5.00618	chr12	132354000	132354750		TFPI	3.58826	chr2	188394000	188394750
HSD17B11	3.7722	chr4	88312500	88313250		USP12	4.19273	chr13	27769500	27770250		TFPI	3.58826	chr2	188407500	188409000
HSF2BP	0.994406	chr21	45078750	45079500		USP3	3.39579	chr15	63765750	63767250		TFPI	3.58826	chr2	188409750	188410500
HSPA4L	1.607	chr4	128702250	128703000		USP3	3.39579	chr15	63768000	63768750		TGFBI	7.65328	chr5	135378000	135378750
HSPA5	6.97373	chr9	128004000	128004750		USP3	3.39579	chr15	63771750	63772500		TGFBI	7.65328	chr5	135389250	135390750
HSPA9	6.80171	chr5	137911500	137912250		USP3	3.39579	chr15	63784500	63785250		TGFBI	7.65328	chr5	135394500	135395250
HSPB1	9.4348	chr7	75931500	75932250		USP54	2.21607	chr10	75346500	75347250		TGIF1	5.31401	chr18	3454500	3455250
HSPBAP1	1.70363	chr3	122511750	122512500		USP54	2.21607	chr10	75351750	75352500		TGIF1	5.31401	chr18	3456000	3457500
HSPG2	6.71839	chr1	22263750	22264500		USPL1	2.38127	chr13	31143750	31144500		TIAL1	4.07587	chr10	121354500	121355250
HYI	3.35249	chr1	43920000	43920750		UTRN	3.04539	chr6	144585000	144585750		TIMM22	3.76283	chr17	903750	904500
ICAM1	6.97849	chr19	10380750	10382250		VANGL1	1.63624	chr1	116088000	116088750		TM4SF1	9.44803	chr3	149086500	149089500
ICAM4	1.15251	chr19	10397250	10398000		VCL	6.96481	chr10	75727500	75728250		TM4SF1	9.44803	chr3	149090250	149091750
ICK	0	chr6	52926750	52927500		VDAC1	4.42171	chr5	133353750	133355250		TM4SF1	9.44803	chr3	149092500	149093250
ICT1	4.88306	chr17	73008000	73008750		VDAC1	4.42171	chr5	133362000	133362750		TM9SF4	6.26099	chr20	30702750	30703500
ID1	6.95324	chr20	30192000	30192750		VDAC1	4.42171	chr5	133365000	133365750		TM9SF4	6.26099	chr20	30705000	30705750
ID2	0	chr2	8820750	8821500		VDAC1	4.42171	chr5	133374750	133375500		TM9SF4	6.26099	chr20	30714750	30715500
ID2	0	chr2	8822250	8823000		VDAC1	4.42171	chr5	133389000	133390500		TM9SF4	6.26099	chr20	30742500	30744000
ID3	4.74889	chr1	23886000	23886750		VDAC1	4.42171	chr5	133394250	133395750		TMCC1	1.4746	chr3	129370500	129371250
IDE	3.20036	chr10	94334250	94335000		VIM	11.1263	chr10	17258250	17259000		TMEM111	4.59822	chr3	10018500	10019250
IFI30	5.14481	chr19	18284250	18285000		VIT	0	chr2	36890250	36891750		TMEM123	6.23163	chr11	102317250	102318000
IFI35	4.6448	chr17	41158500	41159250		VPS37B	5.7405	chr12	123402000	123402750		TMEM123	6.23163	chr11	102318750	102319500
IFIH1	1.51913	chr2	163173750	163174500		WAPAL	3.57883	chr10	88294500	88295250		TMEM126A	4.28627	chr11	85360500	85361250
IFIH1	1.51913	chr2	163175250	163176000		WASF2	5.28556	chr1	27831000	27831750		TMEM127	4.38353	chr2	96925500	96926250
IFIT1	2.93749	chr10	91152000	91153500		WDR75	3.52194	chr2	190244250	190245000		TMEM136	0	chr11	120197250	120198000
IFIT2	1.89514	chr10	91061250	91062000		WISP2	4.34721	chr20	43313250	43314000		TMEM136	0	chr11	120200250	120201000
IFIT3	0.650856	chr10	91087500	91088250		WISP2	4.34721	chr20	43321500	43323000		TMEM189-UBE2V1	5.76507	chr20	48753750	48755250
IFIT5	1.19099	chr10	91173750	91174500		WISP2	4.34721	chr20	43323750	43325250		TMEM189-UBE2V1	5.76507	chr20	48768750	48769500
IFNGR1	3.17983	chr6	137540250	137541000		WISP3	0.779428	chr6	112359000	112359750		TMEM44	3.81349	chr3	194313750	194314500
IFRD1	2.08464	chr7	112089750	112090500		XIAP	1.91399	chrX	122937000	122937750		TMEM87A	3.31806	chr15	42563250	42564000
IFT172	1.15403	chr2	27711750	27712500		XPO1	5.21344	chr2	61863000	61863750		TMEM9B	5.29228	chr11	8982750	8983500
IFT20	3.29104	chr17	26661750	26662500		XPO4	0.599613	chr13	21517500	21518250		TMOD3	2.93183	chr15	52170750	52171500
IFT57	2.96447	chr3	107941500	107942250		XRCC6BP1	1.61974	chr12	58289250	58290000		TNFAIP2	6.49155	chr14	103599000	103599750
IFT80	0.738664	chr3	160116000	160116750		XRCC6BP1	1.61974	chr12	58292250	58293000		TNKS2	3.59878	chr10	93559500	93560250
IGBP1	4.50251	chrX	69352500	69353250		XRCC6BP1	1.61974	chr12	58299000	58299750		TNRC6A	3.08692	chr16	24748500	24749250
IGF2R	6.11909	chr6	160389000	160389750		YWHAQ	7.85426	chr2	9794250	9796500		TNRC6A	3.08692	chr16	24759750	24760500
IKBKE	0	chr1	206643750	206644500		YWHAQ	7.85426	chr2	9797250	9798000		TNRC6A	3.08692	chr16	24780750	24781500
IL13RA1	5.6177	chrX	117860250	117861000		YWHAQ	7.85426	chr2	9806250	9807000		TNS3	7.35802	chr7	47330250	47331000
IL18	3.39939	chr11	112033500	112035000		YWHAQ	7.85426	chr2	9808500	9809250		TNS3	7.35802	chr7	47331750	47333250
IL1RAP	0	chr3	190230750	190231500		YWHAQ	7.85426	chr2	9843000	9844500		TNS3	7.35802	chr7	47334000	47334750
IL1RAP	0	chr3	190232250	190233000		YWHAZ	6.06577	chr8	102063750	102064500		TNS3	7.35802	chr7	47375250	47376000
IL6R	1.05433	chr1	154377000	154377750		ZCCHC2	1.91924	chr18	60117750	60118500		TNS3	7.35802	chr7	47401500	47402250
IMMP2L	0.783775	chr7	111201750	111203250		ZFAND6	0.709079	chr15	80325000	80326500		TNS3	7.35802	chr7	47411250	47412750
IMP3	5.42002	chr15	75933000	75933750		ZMYND8	2.99363	chr20	46001250	46002000		TNS3	7.35802	chr7	47445000	47446500
INADL	1.59178	chr1	62208750	62209500		ZMYND8	2.99363	chr20	46012500	46013250		TNS3	7.35802	chr7	47475000	47475750
INCENP	2.87173	chr11	61890750	61891500		ZMYND8	2.99363	chr20	46021500	46022250		TNS3	7.35802	chr7	47486250	47487000
INO80B	4.45285	chr2	74681250	74682000		ZNF217	5.45184	chr20	52222500	52223250		TNS3	7.35802	chr7	47489250	47490000
INPP5B	2.11248	chr1	38412000	38412750		ZNF217	5.45184	chr20	52228500	52230750		TNS3	7.35802	chr7	47493750	47494500
INPP5F	2.21891	chr10	121484250	121485000		ZNF217	5.45184	chr20	52237500	52239750		TNS3	7.35802	chr7	47511000	47516250
INPP5F	2.21891	chr10	121485750	121486500		ZNF217	5.45184	chr20	52258500	52259250		TNS3	7.35802	chr7	47525250	47526000
INTS4	2.92639	chr11	77706000	77706750		ZNF217	5.45184	chr20	52268250	52270500		TNS3	7.35802	chr7	47539500	47540250
IP6K1	3.73018	chr3	49824000	49824750		ZNF217	5.45184	chr20	52272000	52275000		TNS3	7.35802	chr7	47541000	47542500
IP6K2	3.24868	chr3	48754500	48755250		ZNF217	5.45184	chr20	52277250	52278000		TNS3	7.35802	chr7	47553000	47553750
IPO11	1.95968	chr5	61707750	61708500		ZNF217	5.45184	chr20	52280250	52281000		TNS3	7.35802	chr7	47556750	47557500
IPO7	5.25444	chr11	9405000	9405750		ZNF217	5.45184	chr20	52289250	52290000		TNS3	7.35802	chr7	47558250	47559000
IPO8	3.22852	chr12	30847500	30848250		ZNF217	5.45184	chr20	52293750	52294500		TNS3	7.35802	chr7	47569500	47570250
IPO8	3.22852	chr12	30849000	30849750		ZNF217	5.45184	chr20	52295250	52297500		TNS3	7.35802	chr7	47574000	47575500
IQCG	0	chr3	197685750	197686500		ZNF281	3.48891	chr1	200397750	200398500		TNS3	7.35802	chr7	47577750	47578500
IQCH	0	chr15	67547250	67548000		ZNF281	3.48891	chr1	200449500	200450250		TOPBP1	3.68695	chr3	133363500	133364250
IQGAP3	2.30005	chr1	156541500	156543000		ZNF366	0	chr5	71895750	71897250		TOR3A	4.67128	chr1	179059500	179061000
IRAK1	6.6206	chrX	153285750	153286500		ZNF488	1.27178	chr10	48317250	48318000		TP53BP2	3.46141	chr1	224007000	224007750
IRAK1BP1	1.14273	chr6	79576500	79577250		ZNF488	1.27178	chr10	48336000	48336750		TP53INP2	3.72707	chr20	33298500	33299250
IREB2	3.13823	chr15	78729750	78730500		ZNF532	3.56558	chr18	56448750	56449500		TPBG	2.49026	chr6	83075250	83076000
IRF2	2.98204	chr4	185396250	185397000		ZNF532	3.56558	chr18	56451750	56453250		TPM1	4.97075	chr15	63343500	63344250
IRF7	2.23891	chr11	615000	616500		ZNF532	3.56558	chr18	56455500	56457750		TPM1	4.97075	chr15	63347250	63348750
IRF9	3.33713	chr14	24630000	24630750		ZNF532	3.56558	chr18	56460750	56461500		TPM1	4.97075	chr15	63349500	63350250
ISCA1	2.85533	chr9	88897500	88898250								TPX2	5.48179	chr20	30327750	30329250
ITCH	2.60817	chr20	32950500	32951250								TRA2B	4.70639	chr3	185650500	185651250
ITFG3	6.26722	chr16	285000	285750								TRA2B	4.70639	chr3	185652750	185653500
ITGA2	2.32341	chr5	52284000	52284750								TRAF4	4.69129	chr17	27076500	27078000
ITGA3	6.34195	chr17	48132000	48132750								TRAM2	4.30814	chr6	52380000	52380750
ITGA5	5.20491	chr12	54813000	54813750								TRERF1	3.67811	chr6	42197250	42198000
ITGB1	6.82128	chr10	33247500	33248250								TRIB1	3.75813	chr8	126446250	126447000
ITGB4	4.46335	chr17	73716750	73717500								TRIM38	1.33781	chr6	25971000	25972500
ITPKA	2.03756	chr15	41784750	41785500								TRIM47	5.93119	chr17	73872000	73873500
ITPKB	2.09651	chr1	226926750	226927500								TRIM59	1.71554	chr3	160166250	160167000
ITPR2	2.47081	chr12	26986500	26987250								TRIO	5.66717	chr5	14147250	14148000
ITPRIP	4.94058	chr10	106093500	106095000								TRIO	5.66717	chr5	14148750	14151750
ITPRIPL2	3.69215	chr16	19124250	19125000								TRIO	5.66717	chr5	14153250	14154000
ITSN2	1.81529	chr2	24583500	24584250								TRIO	5.66717	chr5	14188500	14189250
IVNS1ABP	4.13088	chr1	185286750	185287500								TRIO	5.66717	chr5	14193000	14196000
IWS1	4.085	chr2	128284500	128285250								TRIO	5.66717	chr5	14197500	14199000
JAG1	2.33005	chr20	10655250	10656000								TRIO	5.66717	chr5	14221500	14222250
JAGN1	4.04447	chr3	9931500	9932250								TRIO	5.66717	chr5	14223000	14223750
JAK1	4.87913	chr1	65432250	65433000								TRIO	5.66717	chr5	14225250	14226000
JARID2	1.54302	chr6	15246750	15247500								TRIO	5.66717	chr5	14226750	14228250
JMJD1C	2.42578	chr10	65028750	65029500								TRIO	5.66717	chr5	14230500	14231250
JMJD5	0.799991	chr16	27214500	27216000								TRIO	5.66717	chr5	14234250	14235000
JMY	0.67726	chr5	78531000	78531750								TRIO	5.66717	chr5	14270250	14271000
JUNB	5.7011	chr19	12901500	12902250								TRIO	5.66717	chr5	14271750	14274000
KAT5	2.86139	chr11	65478750	65479500								TRIO	5.66717	chr5	14277750	14278500
KAZALD1	2.11027	chr10	102820500	102822000								TRIO	5.66717	chr5	14281500	14282250
KBTBD2	3.5201	chr7	32931750	32932500								TRIO	5.66717	chr5	14283750	14285250
KCNAB2	2.34736	chr1	6085500	6087000								TRIO	5.66717	chr5	14292750	14293500
KCNJ2	0	chr17	68164500	68165250								TRIO	5.66717	chr5	14299500	14300250
KCNK15	3.16578	chr20	43374750	43375500								TRIO	5.66717	chr5	14301000	14301750
KCNK6	3.68193	chr19	38809500	38810250								TRIO	5.66717	chr5	14304750	14305500
KCTD11	2.84655	chr17	7255500	7256250								TRIO	5.66717	chr5	14307000	14307750
KCTD13	4.28783	chr16	29937750	29938500								TRIO	5.66717	chr5	14325750	14326500
KCTD14	2.20143	chr11	77733750	77734500								TRIO	5.66717	chr5	14328000	14329500
KCTD21	2.51226	chr11	77898750	77899500								TRIO	5.66717	chr5	14340750	14341500
KCTD3	3.03203	chr1	215739750	215740500								TRIO	5.66717	chr5	14399250	14400750
KDM1B	2.45092	chr6	18156000	18156750								TRIO	5.66717	chr5	14406000	14406750
KDM2B	2.81766	chr12	122019000	122019750								TRIO	5.66717	chr5	14443500	14444250
KDM4B	3.76761	chr19	4968000	4968750								TRIO	5.66717	chr5	14449500	14450250
KDM5B	3.92192	chr1	202777500	202778250								TRIO	5.66717	chr5	14463750	14464500
KHDC1	1.68037	chr6	73972500	73973250								TRNP1	6.0509	chr1	27324750	27325500
KHK	1.24283	chr2	27308250	27309000								TSC22D2	3.64801	chr3	150130500	150131250
KHSRP	5.50645	chr19	6425250	6426000								TSC22D2	3.64801	chr3	150132000	150132750
KIAA0101	3.7564	chr15	64674000	64674750								TSC22D2	3.64801	chr3	150165750	150168000
KIAA0195	5.0371	chr17	73452000	73452750								TSPAN15	7.52297	chr10	71217000	71217750
KIAA0415	4.39238	chr7	4814250	4815000								TSPAN3	3.81528	chr15	77360250	77361000
KIAA0494	4.07757	chr1	47184750	47185500								TSPYL1	4.53442	chr6	116598000	116598750
KIAA0513	1.04086	chr16	85060500	85061250								TSPYL1	4.53442	chr6	116599500	116600250
KIAA0664	5.46533	chr17	2615250	2616000								TSTA3	5.61988	chr8	144698250	144699000
KIAA0895	2.50633	chr7	36407250	36408000								TTC19	2.69053	chr17	15930750	15931500
KIAA0907	3.69296	chr1	155904000	155905500								TUBA1C	8.59581	chr12	49661250	49662000
KIAA0913	3.35462	chr10	75544500	75545250								TXNL4A	7.00778	chr18	77746500	77747250
KIAA1009	0	chr6	84937500	84938250								UACA	4.20567	chr15	70990500	70992000
KIAA1161	2.23646	chr9	34377000	34377750								UACA	4.20567	chr15	71031000	71031750
KIAA1279	4.26289	chr10	70747500	70748250								UACA	4.20567	chr15	71034000	71034750
KIAA1279	4.26289	chr10	70749000	70749750								UACA	4.20567	chr15	71040000	71040750
KIAA1370	1.21268	chr15	52969500	52970250								UACA	4.20567	chr15	71050500	71051250
KIAA1377	0	chr11	101784750	101785500								UBA5	3.77361	chr3	132377250	132378000
KIAA1429	2.90369	chr8	95565000	95565750								UBAP1	2.27668	chr9	34185750	34186500
KIAA1539	3.57696	chr9	35115000	35115750								UBE2R2	4.87601	chr9	33918750	33919500
KIAA1586	1.48792	chr6	56910750	56911500								UBE2V1	2.50126	chr20	48723750	48724500
KIAA1737	1.98948	chr14	77563500	77564250								UBE2V1	2.50126	chr20	48725250	48726000
KIAA1919	1.11932	chr6	111579750	111580500								UBE2V1	2.50126	chr20	48726750	48727500
KIAA2018	0.908014	chr3	113415750	113416500								UBE2Z	6.48701	chr17	46986750	46987500
KIF11	2.53046	chr10	94351500	94353000								UBE2Z	6.48701	chr17	46992750	46993500
KIF16B	1.36018	chr20	16553250	16554000								UBQLN4	5.0593	chr1	156010500	156011250
KIF20B	0.868797	chr10	91460250	91461000								UBR4	4.62077	chr1	19482750	19483500
KIF22	4.96082	chr16	29801250	29802000								UGCG	3.61445	chr9	114677250	114678000
KIF23	3.05099	chr15	69705750	69706500								UPP1	6.29793	chr7	48129750	48130500
KIF24	0.221135	chr9	34328250	34329000								UPP1	6.29793	chr7	48135000	48135750
KIF27	0	chr9	86535000	86535750								UPP1	6.29793	chr7	48137250	48138000
KIF2C	3.52006	chr1	45204750	45205500								UPP1	6.29793	chr7	48138750	48139500
KIF3C	4.56939	chr2	26205750	26206500								UPP1	6.29793	chr7	48144000	48144750
KIF5B	4.22153	chr10	32345250	32346000								UPP1	6.29793	chr7	48146250	48148500
KIFAP3	1.83779	chr1	170043750	170044500								UQCC	1.69756	chr20	33929250	33930000
KIFC1	4.46793	chr6	33358500	33359250								UQCC	1.69756	chr20	33932250	33933000
KIFC2	4.60782	chr8	145692000	145692750								USP34	3.31273	chr2	61515000	61515750
KIRREL	5.51388	chr1	157962750	157963500								USP40	2.47199	chr2	234396000	234396750
KIRREL2	1.33216	chr19	36347250	36348000								UTP18	4.89302	chr17	49338750	49339500
KLHDC10	2.67712	chr7	129709500	129710250								UTRN	3.04539	chr6	145119000	145119750
KLHDC5	2.79149	chr12	27932250	27933000								VASP	5.20391	chr19	46026750	46027500
KLHDC9	0.379188	chr1	161067000	161067750								VCL	6.96481	chr10	75768000	75768750
KLHL24	2.064	chr3	183352500	183353250								VCL	6.96481	chr10	75783000	75783750
KLHL35	3.04808	chr11	75141750	75142500								VCL	6.96481	chr10	75786000	75786750
KLHL4	2.285	chrX	86772000	86772750								VCL	6.96481	chr10	75792750	75793500
KMO	0	chr1	241695000	241695750								VCL	6.96481	chr10	75794250	75795000
KPNA1	3.38596	chr3	122233500	122234250								VCL	6.96481	chr10	75809250	75810000
KPNA2	5.562	chr17	66032250	66033000								VCL	6.96481	chr10	75815250	75816000
KPNA4	3.13995	chr3	160284000	160284750								VCL	6.96481	chr10	75831000	75831750
KPNA6	3.57465	chr1	32574000	32574750								VCL	6.96481	chr10	75833250	75834000
KPNB1	6.6191	chr17	45726000	45726750								VCL	6.96481	chr10	75838500	75840000
KRAS	2.84833	chr12	25404000	25404750								VCL	6.96481	chr10	75840750	75841500
KRCC1	1.63371	chr2	88355250	88356000								VDAC1	4.42171	chr5	133338750	133339500
KRR1	3.97615	chr12	75905250	75906000								VEZF1	3.99524	chr17	56062500	56063250
KRT19	10.6748	chr17	39684750	39685500								VEZF1	3.99524	chr17	56064000	56064750
KRT8	11.436	chr12	53298750	53299500								VIL1	0	chr2	219313500	219314250
KTI12	3.63617	chr1	52499250	52500000								VIM	11.1263	chr10	17275500	17276250
LACE1	0	chr6	108615750	108617250								VPS37B	5.7405	chr12	123351750	123352500
LAGE3	6.6877	chrX	153707250	153708000								VPS37B	5.7405	chr12	123356250	123357000
LAMA5	6.80542	chr20	60942750	60943500								VPS37B	5.7405	chr12	123358500	123359250
LAMB1	5.66211	chr7	107643750	107644500								VTI1A	2.22034	chr10	114231750	114232500
LANCL2	2.59574	chr7	55432500	55433250								VTI1A	2.22034	chr10	114344250	114345000
LARP1	5.95369	chr5	154134000	154134750								WBSCR22	5.71552	chr7	73111500	73112250
LARP4	1.86614	chr12	50793750	50794500								WDR53	2.48745	chr3	196291500	196292250
LARP6	5.28397	chr15	71146500	71147250								WEE1	3.51003	chr11	9597000	9597750
LATS1	2.70777	chr6	150039750	150040500								WEE1	3.51003	chr11	9598500	9599250
LBX2	2.60236	chr2	74730750	74731500								WEE1	3.51003	chr11	9600750	9601500
LDB1	5.7942	chr10	103875000	103875750								WEE1	3.51003	chr11	9606000	9606750
LEMD2	4.98644	chr6	33756750	33757500								WSB2	5.64476	chr12	118489500	118490250
LENG9	3.03857	chr19	54975000	54975750								WWTR1	6.51626	chr3	149245500	149247000
LEPREL1	4.60341	chr3	189838500	189839250								WWTR1	6.51626	chr3	149248500	149249250
LETMD1	3.58627	chr12	51442500	51443250								WWTR1	6.51626	chr3	149250000	149251500
LFNG	4.68247	chr7	2559750	2560500								WWTR1	6.51626	chr3	149252250	149253000
LGALS3BP	7.48814	chr17	76975500	76976250								WWTR1	6.51626	chr3	149253750	149255250
LGALS8	4.62325	chr1	236685750	236687250								WWTR1	6.51626	chr3	149256000	149256750
LGR4	4.83857	chr11	27494250	27495000								WWTR1	6.51626	chr3	149257500	149261250
LIF	3.93135	chr22	30642000	30642750								WWTR1	6.51626	chr3	149262750	149263500
LIG3	3.03776	chr17	33306750	33307500								WWTR1	6.51626	chr3	149265750	149266500
LIN28B	0	chr6	105405000	105405750								WWTR1	6.51626	chr3	149270250	149272500
LIN37	4.21659	chr19	36238500	36239250								WWTR1	6.51626	chr3	149273250	149274000
LIN7B	2.92746	chr19	49617000	49617750								WWTR1	6.51626	chr3	149276250	149277000
LIPG	3.11051	chr18	47087250	47088000								WWTR1	6.51626	chr3	149277750	149278500
LIPH	3.31112	chr3	185270250	185271000								WWTR1	6.51626	chr3	149280000	149281500
LIX1L	3.35315	chr1	145477500	145478250								WWTR1	6.51626	chr3	149283750	149286750
LMAN2	6.73855	chr5	176778750	176779500								WWTR1	6.51626	chr3	149289000	149291250
LMBR1L	2.63264	chr12	49504500	49505250								WWTR1	6.51626	chr3	149295000	149295750
LMBRD2	0.591574	chr5	36150750	36151500								WWTR1	6.51626	chr3	149297250	149298000
LMNA	7.96351	chr1	156084000	156084750								WWTR1	6.51626	chr3	149301750	149302500
LMO4	2.75758	chr1	87793500	87794250								WWTR1	6.51626	chr3	149305500	149306250
LNPEP	1.69699	chr5	96270000	96270750								WWTR1	6.51626	chr3	149308500	149310000
LOC338799	2.03616	chr12	122240250	122241000								WWTR1	6.51626	chr3	149313750	149316000
LONP2	2.8512	chr16	48277500	48278250								WWTR1	6.51626	chr3	149316750	149317500
LONRF3	1.44746	chrX	118107750	118108500								WWTR1	6.51626	chr3	149319750	149324250
LOXL1	3.37612	chr15	74218500	74219250								WWTR1	6.51626	chr3	149327250	149329500
LPCAT4	4.76597	chr15	34659750	34660500								WWTR1	6.51626	chr3	149333250	149334000
LPGAT1	3.16445	chr1	212004000	212004750								WWTR1	6.51626	chr3	149334750	149339250
LPHN2	2.67997	chr1	82265250	82266000								WWTR1	6.51626	chr3	149340750	149342250
LPIN1	3.42285	chr2	11886000	11886750								WWTR1	6.51626	chr3	149343750	149345250
LRBA	0	chr4	151937250	151938000								WWTR1	6.51626	chr3	149346750	149348250
LRIG3	0.859683	chr12	59314500	59315250								WWTR1	6.51626	chr3	149352000	149352750
LRP11	5.78215	chr6	150186000	150186750								WWTR1	6.51626	chr3	149353500	149354250
LRP1B	0	chr2	142888500	142889250								WWTR1	6.51626	chr3	149356500	149357250
LRP5	7.55781	chr11	68079000	68079750								WWTR1	6.51626	chr3	149358750	149359500
LRRC16A	0	chr6	25278750	25279500								WWTR1	6.51626	chr3	149360250	149362500
LRRC20	3.47782	chr10	72141000	72141750								WWTR1	6.51626	chr3	149366250	149367000
LRRC20	3.47782	chr10	72142500	72143250								WWTR1	6.51626	chr3	149372250	149373750
LRRC29	0	chr16	67260000	67260750								XPO6	5.08505	chr16	28221750	28222500
LRRC34	0	chr3	169530000	169531500								XRCC5	5.96119	chr2	216979500	216980250
LRRC56	3.02156	chr11	536250	538500								YARS2	3.51367	chr12	32907000	32907750
LRRC59	6.57129	chr17	48474750	48475500								YTHDF1	4.0209	chr20	61845750	61846500
LRRC67	0	chr8	67940250	67941000								YTHDF3	3.48853	chr8	64086000	64086750
LRRC8D	3.32054	chr1	90287250	90288000								YWHAQ	7.85426	chr2	9753000	9753750
LSM11	0	chr5	157170000	157170750								ZAK	3.67322	chr2	173955750	173958000
LSM4	6.64098	chr19	18434250	18435000								ZAK	3.67322	chr2	173971500	173972250
LSR	5.06691	chr19	35738250	35739000								ZAK	3.67322	chr2	174000750	174001500
LSR	5.06691	chr19	35739750	35740500								ZAK	3.67322	chr2	174036750	174037500
LTA4H	4.88152	chr12	96429750	96430500								ZAK	3.67322	chr2	174051750	174053250
LTBP1	1.36804	chr2	33359250	33360000								ZAK	3.67322	chr2	174075000	174075750
LTV1	4.32451	chr6	144163500	144164250								ZAK	3.67322	chr2	174081000	174081750
LUC7L3	4.40419	chr17	48796500	48797250								ZBTB45	4.33632	chr19	59029500	59030250
LXN	7.69763	chr3	158390250	158391000								ZCCHC7	3.51757	chr9	37156500	37157250
LYNX1	4.62821	chr8	143859000	143859750								ZCCHC7	3.51757	chr9	37197000	37197750
LYPLA2	5.51789	chr1	24117000	24117750								ZCCHC7	3.51757	chr9	37200000	37200750
LYPLAL1	3.05858	chr1	219346500	219348000								ZFAND2A	3.93143	chr7	1196250	1197750
LYRM2	1.43484	chr6	90348750	90349500								ZMIZ2	4.52694	chr7	44789250	44790000
LYRM5	2.14194	chr12	25348500	25349250								ZMYND8	2.99363	chr20	45977250	45980250
LZTS2	5.77174	chr10	102756000	102756750								ZNF143	2.24856	chr11	9528000	9528750
LZTS2	5.77174	chr10	102757500	102758250								ZNF217	5.45184	chr20	52185000	52185750
MACROD1	3.96455	chr11	63932250	63933000								ZNF217	5.45184	chr20	52186500	52188000
MACROD1	3.96455	chr11	63933750	63934500								ZNF217	5.45184	chr20	52191750	52192500
MAD1L1	3.43837	chr7	2272500	2273250								ZNF217	5.45184	chr20	52194750	52197750
MAD2L1BP	4.4725	chr6	43597500	43598250								ZNF281	3.48891	chr1	200375250	200376000
MAD2L1BP	4.4725	chr6	43602750	43603500								ZNF335	3.72377	chr20	44598000	44598750
MADD	1.944	chr11	47290500	47291250								ZNF365	2.58448	chr10	64140750	64142250
MAFG	4.69101	chr17	79881000	79881750								ZNF365	2.58448	chr10	64144500	64145250
MAFK	6.14715	chr7	1569750	1570500								ZNF513	2.91136	chr2	27600750	27601500
MAGOH	5.17291	chr1	53704500	53705250								ZNF639	2.58672	chr3	179042250	179043000
MAGOHB	0.653335	chr12	10766250	10767000								ZNF644	2.55873	chr1	91481250	91482000
MALAT1	6.33903	chr11	65264250	65266500								ZNF680	0.708779	chr7	64002000	64002750
MALL	6.51772	chr2	110873250	110874000								ZNF787	7.02942	chr19	56602500	56603250
MAML1	3.73056	chr5	179158500	179159250								ZNF787	7.02942	chr19	56631000	56631750
MAML2	0.000778845	chr11	96075000	96075750								ZNF800	1.14823	chr7	127031250	127032000
MAML2	0.000778845	chr11	96076500	96077250								ZNHIT6	3.44025	chr1	86121000	86121750
MAN1B1	4.2572	chr9	139981500	139982250								ZNHIT6	3.44025	chr1	86127000	86127750
MANBA	2.22703	chr4	103682250	103683000								ZNHIT6	3.44025	chr1	86157750	86158500
MAP1B	3.04942	chr5	71402250	71403000								ZUFSP	2.30145	chr6	116988000	116988750
MAP2K5	2.27732	chr15	67835250	67836000
MAP2K6	2.74518	chr17	67410750	67411500
MAP3K12	0	chr12	53893500	53894250
MAP3K6	4.10791	chr1	27693000	27693750
MAP3K7	1.97165	chr6	91296750	91297500
MAP4K2	3.92847	chr11	64571250	64572000
MAP6D1	1.86247	chr3	183543750	183544500
MAPK11	5.79088	chr22	50709000	50709750
MAPK14	2.64579	chr6	35994750	35995500
MARCKS	4.33208	chr6	114177750	114179250
MARK2	3.60362	chr11	63605250	63606000
MARS	6.89198	chr12	57881250	57882000
MAST2	4.83532	chr1	46268250	46269000
MAT2B	4.55504	chr5	162930000	162932250
MATR3	2.99347	chr5	138628500	138629250
MBD6	4.47381	chr12	57915750	57916500
MBNL1	1.54352	chr3	152016000	152017500
MBP	4.20573	chr18	74844750	74845500
MC1R	2.81042	chr16	89983500	89985000
MCART6	0	chrX	103401750	103402500
MCCC1	3.39012	chr3	182816250	182817750
MCCC2	3.87942	chr5	70882500	70883250
MCFD2	2.48676	chr2	47142000	47142750
MCFD2	2.48676	chr2	47143500	47144250
MCM3	4.9171	chr6	52149750	52150500
MDM1	0	chr12	68726250	68727000
MDM4	0	chr1	204484500	204485250
MDN1	2.84516	chr6	90529500	90530250
ME3	2.42431	chr11	86382000	86382750
MEAF6	3.40497	chr1	37980750	37981500
MECR	2.47164	chr1	29557500	29558250
MED10	5.22979	chr5	6378750	6379500
MED13	2.72122	chr17	60143250	60144000
MED15	3.72397	chr22	20861250	20862000
MED17	3.46195	chr11	93516750	93517500
MED27	3.61676	chr9	134955000	134955750
MEF2D	3.60701	chr1	156471000	156471750
MEIS1	0	chr2	66662250	66663000
MELK	3.89885	chr9	36572250	36573000
MEN1	3.64272	chr11	64578000	64578750
MESDC2	3.49319	chr15	81282000	81282750
MEST	3.07358	chr7	130125750	130126500
MET	3.52251	chr7	116311500	116312250
METAP1	3.90828	chr4	99915750	99916500
METRN	8.00642	chr16	764250	765000
METTL4	0.470844	chr18	2570250	2571000
METTL7B	0	chr12	56075250	56076000
MFSD1	3.2071	chr3	158519250	158520750
MFSD3	3.49262	chr8	145733250	145734000
MFSD3	3.49262	chr8	145734750	145735500
MFSD5	4.73759	chr12	53645250	53646000
MFSD9	2.51145	chr2	103352250	103353000
MGAT5B	2.06444	chr17	74863500	74864250
MGST3	5.00455	chr1	165599250	165600000
MICAL2	5.18057	chr11	12131250	12132000
MICAL2	5.18057	chr11	12132750	12133500
MIER3	1.43117	chr5	56248500	56249250
MIF4GD	1.51492	chr17	73267500	73268250
MINPP1	3.43412	chr10	89263500	89264250
MIOS	2.89806	chr7	7605750	7606500
MKL2	3.53851	chr16	14164500	14165250
MKLN1	1.73533	chr7	131011500	131012250
MKNK2	6.04514	chr19	2051250	2052000
MLLT10	0	chr10	21822000	21822750
MLLT11	2.77663	chr1	151032000	151032750
MLPH	3.10697	chr2	238395000	238395750
MLST8	0.506084	chr16	2254500	2255250
MLST8	0.506084	chr16	2256000	2256750
MLX	3.07417	chr17	40718250	40719000
MNAT1	1.99374	chr14	61200750	61201500
MOBKL3	3.42237	chr2	198379500	198380250
MOCOS	0.50341	chr18	33768000	33768750
MORN4	2.6265	chr10	99392250	99393000
MOSC2	1.53674	chr1	220920750	220921500
MPG	6.30899	chr16	126750	127500
MPHOSPH10	3.05479	chr2	71358000	71358750
MPI	4.98706	chr15	75181500	75182250
MPP1	3.2322	chrX	154034250	154035000
MPP5	3.01512	chr14	67707000	67707750
MPRIP	3.49829	chr17	16944750	16945500
MPV17	5.38088	chr2	27545250	27546750
MRPL1	1.9192	chr4	78783000	78783750
MRPL10	4.61236	chr17	45908250	45909750
MRPL15	4.07833	chr8	55047000	55047750
MRPL16	4.89518	chr11	59578500	59579250
MRPL22	2.30932	chr5	154320000	154320750
MRPL33	5.21926	chr2	27993750	27994500
MRPL34	5.41969	chr19	17415750	17416500
MRPL43	6.49346	chr10	102746250	102747000
MRPL44	3.45365	chr2	224821500	224822250
MRPL48	3.64738	chr11	73498500	73500000
MRPL54	4.86439	chr19	3762750	3763500
MRPL55	5.59905	chr1	228296250	228297000
MRPS10	4.56536	chr6	42185250	42186000
MRPS15	5.59216	chr1	36930000	36930750
MRPS16	5.11316	chr10	75012750	75013500
MRPS21	6.13068	chr1	150265500	150266250
MRPS23	4.93789	chr17	55927500	55928250
MRPS36	3.39976	chr5	68514000	68514750
MRPS5	5.33058	chr2	95787750	95788500
MRPS9	4.02215	chr2	105654750	105655500
MRS2	2.93981	chr6	24402750	24403500
MSH2	4.1203	chr2	47629500	47630250
MSH5	0.616104	chr6	31707000	31707750
MSI2	3.17646	chr17	55332750	55333500
MST1R	2.20838	chr3	49940250	49941000
MST4	2.74426	chrX	131156250	131157000
MSX2	1.96566	chr5	174150750	174151500
MT1A	6.6036	chr16	56672250	56673000
MT1E	7.4901	chr16	56658750	56659500
MT1X	6.67721	chr16	56716500	56717250
MTA2	6.03984	chr11	62369250	62370000
MTA3	4.50535	chr2	42795000	42795750
MTAP	0.0730661	chr9	21801750	21802500
MTCH1	7.2845	chr6	36954000	36954750
MTCH2	5.19952	chr11	47664750	47665500
MTERFD1	3.29954	chr8	97272750	97273500
MTF1	1.86205	chr1	38325750	38326500
MTHFD2	6.31004	chr2	74424750	74425500
MTHFS	3.43241	chr15	80189250	80190000
MTMR2	2.18524	chr11	95657250	95658000
MTMR6	1.22686	chr13	25861500	25862250
MTX2	3.74898	chr2	177133500	177134250
MUC1	2.11367	chr1	155163000	155163750
MUS81	5.19206	chr11	65627250	65628000
MUT	1.88009	chr6	49430250	49431000
MUTED	0	chr6	8064750	8065500
MXI1	1.89988	chr10	111969000	111969750
MXI1	1.89988	chr10	111970500	111971250
MYADM	6.68651	chr19	54369000	54369750
MYCBPAP	0	chr17	48585000	48586500
MYD88	2.82963	chr3	38179500	38180250
MYL6B	5.84666	chr12	56545500	56546250
MYO10	4.69109	chr5	16936500	16937250
MYO18A	4.82122	chr17	27506250	27507750
MYO5A	1.95772	chr15	52821750	52822500
MYOF	5.68809	chr10	95241000	95242500
MYPN	3.14442	chr10	69868500	69870000
MYST2	2.78667	chr17	47865000	47865750
MYST4	2.84539	chr10	76587000	76587750
MZF1	3.59982	chr19	59085000	59085750
NAB2	0	chr12	57481500	57482250
NACC2	4.73613	chr9	138987750	138988500
NADSYN1	4.59727	chr11	71163000	71163750
NAGLU	3.52736	chr17	40687500	40688250
NAIF1	2.4197	chr9	130829250	130830000
NALCN	0.934343	chr13	102069000	102069750
NAMPT	2.75043	chr7	105926250	105927000
NANOS1	2.28017	chr10	120788250	120789000
NANP	0.308303	chr20	25605000	25605750
NAP1L1	4.92371	chr12	76479000	76479750
NAPRT1	4.31868	chr8	144660750	144661500
NARF	4.33345	chr17	80415750	80416500
NAT14	6.12425	chr19	55996500	55997250
NBAS	2.28709	chr2	15701250	15702000
NBL1	4.12185	chr1	19969500	19970250
NBN	2.64069	chr8	90996000	90997500
NBPF1	2.46873	chr1	16940250	16941000
NBPF3	2.02296	chr1	21765750	21766500
NBR1	3.6473	chr17	41323500	41324250
NCOA3	1.73265	chr20	46129500	46130250
NCOA5	3.63079	chr20	44718750	44719500
NCOR1	3.37095	chr17	16119000	16119750
NDRG3	3.25862	chr20	35374500	35375250
NDUFA3	8.73736	chr19	54605250	54606000
NDUFA4	5.2972	chr7	10980000	10980750
NDUFB3	4.29555	chr2	201936750	201937500
NDUFB5	0.174509	chr3	179322750	179323500
NDUFB6	5.24194	chr9	32573250	32574000
NDUFB8	7.12635	chr10	102289500	102290250
NDUFC2	3.99212	chr11	77790750	77791500
NDUFS5	4.31785	chr1	39491250	39492000
NDUFS8	8.18566	chr11	67797000	67797750
NDUFS8	8.18566	chr11	67798500	67799250
NECAB3	3.98188	chr20	32262750	32263500
NEDD4	1.78418	chr15	56208750	56209500
NEDD4	1.78418	chr15	56284500	56285250
NEIL1	1.00037	chr15	75639000	75639750
NEK7	2.96378	chr1	198125250	198126000
NEK8	1.92156	chr17	27054750	27056250
NES	5.3067	chr1	156647250	156648000
NET1	2.53963	chr10	5488500	5489250
NEU1	5.99355	chr6	31830750	31831500
NFATC1	3.00317	chr18	77154750	77155500
NFATC1	3.00317	chr18	77156250	77157000
NFE2L2	4.18817	chr2	178130250	178131000
NFIC	4.57471	chr19	3365250	3366000
NFKBIZ	1.66465	chr3	101567250	101568000
NFYB	1.65921	chr12	104532000	104532750
NGRN	5.91505	chr15	90807750	90808500
NHLRC1	0.9677	chr6	18123000	18123750
NHP2	7.21881	chr5	177581250	177582000
NICN1	0.208804	chr3	49467000	49467750
NID1	5.57376	chr1	236229000	236229750
NINJ1	5.04111	chr9	95896500	95897250
NINL	3.66545	chr20	25566000	25566750
NIPAL2	0.459925	chr8	99305250	99306000
NIPAL3	2.30088	chr1	24741000	24741750
NIT2	5.15591	chr3	100053000	100054500
NKAIN3	0	chr8	63162000	63162750
NKAP	4.12348	chrX	119077500	119078250
NKIRAS2	3.37276	chr17	40170000	40170750
NLRP14	0	chr11	7041750	7042500
NLRX1	3.65454	chr11	119040000	119040750
NMB	1.85996	chr15	85201500	85202250
NME1	7.38646	chr17	49230000	49230750
NME2	9.17487	chr17	49242750	49243500
NME4	9.37036	chr16	447750	448500
NME5	0	chr5	137475000	137475750
NMI	3.08816	chr2	152146500	152147250
NNT	3.35678	chr5	43602000	43602750
NOD1	1.02674	chr7	30517500	30519000
NPHP1	0.0187054	chr2	110962500	110963250
NPHP3	2.38429	chr3	132441750	132442500
NR1D1	1.36203	chr17	38256750	38257500
NR2C2AP	3.5915	chr19	19313250	19314000
NR2F1	5.39208	chr5	92918250	92919000
NR2F2	4.43277	chr15	96873000	96873750
NR3C1	1.46634	chr5	142784250	142785000
NR4A1	0.177178	chr12	52445250	52446000
NRG2	1.30593	chr5	139422750	139423500
NRIP3	2.60023	chr11	9024750	9025500
NRM	3.91349	chr6	30657750	30660000
NRSN2	4.77166	chr20	327000	327750
NSFL1C	3.85306	chr20	1447500	1448250
NSMAF	2.61175	chr8	59572500	59573250
NSMCE1	5.46392	chr16	27279000	27279750
NSMCE4A	2.72832	chr10	123733500	123734250
NSUN4	2.08312	chr1	46805250	46806000
NSUN6	0	chr10	18940500	18941250
NT5C	5.33928	chr17	73128000	73128750
NT5C3	1.75422	chr7	33080250	33081000
NT5C3	1.75422	chr7	33102750	33103500
NT5DC1	3.51434	chr6	116421000	116421750
NTAN1	4.79783	chr16	15148500	15149250
NTAN1	4.79783	chr16	15150000	15150750
NTHL1	5.19975	chr16	2097000	2097750
NTSR1	5.59508	chr20	61339500	61340250
NUAK1	4.03702	chr12	106533750	106534500
NUAK2	2.43439	chr1	205290750	205291500
NUCB2	2.82969	chr11	17297250	17298000
NUCKS1	5.08715	chr1	205719750	205720500
NUDC	7.93832	chr1	27247500	27248250
NUDCD3	4.83238	chr7	44530500	44531250
NUDT13	1.09286	chr10	74870250	74871000
NUDT17	1.30733	chr1	145589250	145590000
NUDT3	4.58077	chr6	34360500	34361250
NUDT8	3.05781	chr11	67396500	67397250
NUDT8	3.05781	chr11	67398000	67398750
NUF2	1.42243	chr1	163290750	163291500
NUF2	1.42243	chr1	163292250	163293000
NUFIP2	3.44083	chr17	27621000	27621750
NUMB	2.79096	chr14	73925250	73926000
NUP107	3.2208	chr12	69080250	69081000
NUP133	2.80639	chr1	229644000	229644750
NUP160	3.20326	chr11	47870250	47871000
NUP43	2.55387	chr6	150067500	150068250
NUPL1	1.45434	chr13	25875000	25875750
NUPL2	3.04952	chr7	23220750	23221500
NUPR1	7.86644	chr16	28550250	28551000
NXT1	4.18394	chr20	23330250	23331000
OAS3	3.20019	chr12	113375250	113376000
OAZ2	5.94919	chr15	64995750	64996500
OBFC1	1.70554	chr10	105678000	105678750
OCLN	0	chr5	68787750	68788500
ODF2L	0.670287	chr1	86862000	86862750
OGDH	6.33748	chr7	44645250	44646000
OGFRL1	2.94617	chr6	71997750	71998500
OGT	4.59903	chrX	70752000	70752750
OMA1	1.62093	chr1	59011500	59012250
OPA1	1.12078	chr3	193310250	193311000
OPA3	2.11875	chr19	46088250	46089000
ORAI3	4.04456	chr16	30960750	30961500
ORAOV1	3.11648	chr11	69489000	69489750
ORAOV1	3.11648	chr11	69490500	69491250
ORMDL3	5.26833	chr17	38084250	38085000
OSBPL1A	2.84197	chr18	21978000	21978750
OSBPL3	0	chr7	25018500	25019250
OSBPL3	0	chr7	25020000	25020750
OSBPL7	1.7883	chr17	45898500	45899250
OSBPL9	3.21386	chr1	52195500	52196250
OSCP1	1.34827	chr1	36916500	36917250
OSGIN1	0.639816	chr16	83987250	83988000
OSTM1	5.04192	chr6	108396000	108396750
OTUB1	5.83291	chr11	63753000	63753750
OTUD7B	2.36051	chr1	149982750	149983500
OTX1	0	chr2	63276750	63277500
OXA1L	5.08223	chr14	23235000	23235750
OXR1	0	chr8	107669250	107670000
P4HA1	2.93687	chr10	74856750	74857500
P4HTM	4.21615	chr3	49026750	49027500
PAAF1	3.39601	chr11	73587750	73588500
PABPN1	3.61026	chr14	23789250	23790000
PACSIN3	3.61286	chr11	47208000	47208750
PAFAH1B1	4.26602	chr17	2496000	2496750
PAFAH1B2	4.6859	chr11	117014250	117015000
PAFAH2	1.45612	chr1	26323500	26324250
PAFAH2	1.45612	chr1	26325000	26325750
PAIP2	5.76412	chr5	138678000	138678750
PAK4	6.22326	chr19	39615750	39616500
PAM	2.91855	chr5	102201000	102202500
PAN2	1.77138	chr12	56727750	56728500
PANK1	0.197022	chr10	91403250	91404000
PANK1	0.197022	chr10	91405500	91406250
PANK3	2.89322	chr5	168006750	168007500
PANX1	4.26793	chr11	93861000	93861750
PAPL	2.21499	chr19	39573750	39576000
PAPOLA	4.15466	chr14	96967500	96968250
PAPSS2	0.760681	chr10	89418750	89419500
PAQR8	0.543476	chr6	52226250	52227000
PARD6B	2.62851	chr20	49347000	49347750
PARL	4.94581	chr3	183601500	183602250
PARN	4.45329	chr16	14724000	14724750
PARP1	5.61028	chr1	226596000	226596750
PARP10	3.28543	chr8	145059750	145060500
PARP14	2.73305	chr3	122398500	122399250
PARP16	2.59797	chr15	65577750	65578500
PARP16	2.59797	chr15	65579250	65580000
PARP2	1.66235	chr14	20811750	20812500
PARVA	2.18726	chr11	12398250	12399000
PARVA	2.18726	chr11	12399750	12400500
PBXIP1	5.17351	chr1	154929000	154929750
PC	1.49562	chr11	66726000	66726750
PCBD1	6.16213	chr10	72647250	72648000
PCBD2	1.70397	chr5	134239500	134240250
PCCB	5.16814	chr3	135969750	135970500
PCDHB17	0	chr5	140535000	140535750
PCDHB2	2.47918	chr5	140473500	140474250
PCDHGC3	4.33103	chr5	140856000	140856750
PCGF1	3.87769	chr2	74733750	74734500
PCIF1	4.0895	chr20	44562000	44562750
PCNP	4.75836	chr3	101292000	101292750
PCSK7	4.33709	chr11	117102000	117102750
PCYOX1	2.8555	chr2	70484250	70485000
PDCD2L	4.76133	chr19	34894500	34895250
PDCD5	7.65833	chr19	33071250	33072000
PDCD7	2.60706	chr15	65426250	65427000
PDE4DIP	1.55776	chr1	144930750	144931500
PDE4DIP	1.55776	chr1	144932250	144933000
PDE5A	3.59286	chr4	120550500	120551250
PDE6D	4.22822	chr2	232644750	232645500
PDE6D	4.22822	chr2	232646250	232647000
PDF	4.25531	chr16	69364500	69365250
PDGFB	5.13354	chr22	39636000	39637500
PDHB	4.3521	chr3	58419750	58420500
PDK1	1.25766	chr2	173421000	173421750
PDLIM1	6.98105	chr10	97050750	97051500
PDLIM7	3.7268	chr5	176925000	176925750
PDRG1	5.36841	chr20	30540000	30540750
PDSS2	1.86098	chr6	107781000	107781750
PDZD8	3.34376	chr10	119135250	119136000
PELI1	0.771226	chr2	64370250	64371000
PELI1	0.771226	chr2	64371750	64372500
PEMT	4.392	chr17	17493750	17494500
PEMT	4.392	chr17	17495250	17496000
PERP	7.22386	chr6	138429000	138429750
PEX11B	3.20787	chr1	145516500	145517250
PEX11G	2.53186	chr19	7554000	7554750
PEX12	1.40325	chr17	33904500	33905250
PEX12	1.40325	chr17	33906000	33906750
PEX13	1.49698	chr2	61243500	61244250
PEX3	1.26683	chr6	143772000	143772750
PFDN4	3.15415	chr20	52824000	52824750
PFDN5	7.64457	chr12	53688750	53689500
PGAM5	2.19715	chr12	133286250	133287000
PGAP1	0.0882095	chr2	197791500	197792250
PGBD1	0.0680241	chr6	28248750	28249500
PGBD4	0.0479292	chr15	34394250	34395000
PGCP	3.28801	chr8	97656750	97657500
PGK1	7.93733	chrX	77358750	77359500
PGM1	5.73952	chr1	64058250	64059000
PGM2L1	2.1436	chr11	74108250	74109000
PGM2L1	2.1436	chr11	74109750	74110500
PGPEP1	2.37144	chr19	18450750	18451500
PGS1	4.30588	chr17	76374000	76374750
PHC2	6.19515	chr1	33816000	33816750
PHF12	4.74169	chr17	27279000	27279750
PHF19	4.70906	chr9	123639750	123640500
PHF23	5.29077	chr17	7143000	7143750
PHGDH	6.7555	chr1	120254250	120255750
PHKG2	0.545751	chr16	30759000	30759750
PHLDA2	7.52836	chr11	2951250	2952000
PHTF1	2.17739	chr1	114302250	114303000
PI4K2A	3.59346	chr10	99399750	99400500
PIAS1	3.50703	chr15	68346000	68346750
PICALM	4.10602	chr11	85780500	85781250
PICK1	3.03038	chr22	38453250	38454000
PIF1	2.00691	chr15	65118000	65118750
PIGK	1.3007	chr1	77684250	77685750
PIGM	1.13162	chr1	160000500	160001250
PIGM	1.13162	chr1	160002000	160002750
PIGO	4.25223	chr9	35096250	35097000
PIGS	5.08031	chr17	26898750	26899500
PIGV	2.93106	chr1	27114000	27114750
PIGY	5.00876	chr4	89445000	89445750
PIKFYVE	1.88357	chr2	209130000	209130750
PINK1	4.84964	chr1	20959500	20960250
PIP4K2B	3.81185	chr17	36956250	36957000
PJA2	3.36836	chr5	108746250	108747000
PKIB	0	chr6	122793000	122793750
PKM2	9.24337	chr15	72524250	72525000
PKMYT1	4.36234	chr16	3030750	3031500
PKN1	5.56773	chr19	14544750	14545500
PKN2	3.41216	chr1	89148750	89149500
PKP3	4.20742	chr11	393750	394500
PLA2R1	0	chr2	160919250	160920000
PLAC8	3.77174	chr4	84036000	84036750
PLCE1	2.78317	chr10	95752500	95753250
PLCE1	2.78317	chr10	95754000	95754750
PLCG1	4.23235	chr20	39765000	39765750
PLD6	0.729287	chr17	17109750	17110500
PLDN	3.20788	chr15	45878250	45879000
PLEKHA1	3.52581	chr10	124133250	124134000
PLEKHA3	2.41976	chr2	179344500	179345250
PLEKHA7	2.20217	chr11	17036250	17037000
PLEKHF1	4.4353	chr19	30155250	30156000
PLEKHF1	4.4353	chr19	30156750	30157500
PLEKHF2	1.92597	chr8	96144750	96145500
PLEKHG3	3.0161	chr14	65170500	65171250
PLEKHG5	0.788719	chr1	6551250	6552000
PLEKHH3	4.13835	chr17	40829250	40830000
PLEKHO2	2.28658	chr15	65133000	65133750
PLK1	5.05847	chr16	23689500	23690250
PLOD1	6.90973	chr1	11994000	11994750
PLOD2	4.38862	chr3	145879500	145880250
PLS3	3.86164	chrX	114794250	114795750
PLXNA3	5.14987	chrX	153685500	153686250
PMAIP1	1.50808	chr18	57566250	57567000
PMEPA1	4.38468	chr20	56285250	56286000
PMF1	4.78748	chr1	156182250	156183000
PNKP	3.35596	chr19	50370750	50371500
PNN	3.98034	chr14	39643500	39644250
PNPLA2	7.17885	chr11	818250	819750
PNPO	2.35007	chr17	46018500	46020000
PNPT1	2.35731	chr2	55920750	55921500
PNRC1	4.51624	chr6	89789250	89790000
PNRC2	4.08671	chr1	24285000	24285750
POGZ	2.88192	chr1	151431750	151432500
POLA2	3.34689	chr11	65028750	65030250
POLD3	2.46448	chr11	74302500	74303250
POLD4	6.52661	chr11	67121250	67122000
POLE2	0	chr14	50154750	50155500
POLE4	5.98133	chr2	75185250	75186000
POLM	3.31005	chr7	44122500	44123250
POLQ	0	chr3	121263750	121264500
POLQ	0	chr3	121265250	121266000
POLR1E	5.07504	chr9	37485000	37485750
POLR3A	3.01772	chr10	79789500	79790250
POMGNT1	5.81933	chr1	46664250	46665000
POMT2	3.10521	chr14	77786250	77787000
POP1	0.307487	chr8	99129750	99130500
POP4	3.24561	chr19	30096000	30096750
POP5	4.29351	chr12	121019250	121020000
POP7	5.86743	chr7	100302750	100303500
PPA2	2.64311	chr4	106395000	106395750
PPAP2A	4.16828	chr5	54831000	54831750
PPAP2B	2.03915	chr1	57045000	57045750
PPDPF	7.85814	chr20	62151000	62151750
PPFIBP1	1.58521	chr12	27676500	27677250
PPFIBP2	2.4577	chr11	7535250	7536000
PPIB	8.48541	chr15	64455750	64456500
PPIF	4.60558	chr10	81106500	81107250
PPL	5.84796	chr16	4987500	4988250
PPM1A	1.28444	chr14	60714750	60715500
PPM1D	0.251955	chr17	58676250	58677000
PPM1G	6.12095	chr2	27632250	27633000
PPM1L	1.98963	chr3	160474500	160475250
PPOX	2.63967	chr1	161135250	161136000
PPP1CB	4.40143	chr2	28973250	28974000
PPP1R10	4.16248	chr6	30584250	30585000
PPP1R12B	0	chr1	202317000	202317750
PPP1R12C	5.29305	chr19	55629000	55629750
PPP1R14B	6.91839	chr11	64014750	64015500
PPP1R3F	2.06579	chrX	49125000	49125750
PPP2CA	5.72055	chr5	133562250	133563000
PPP2R1A	5.74254	chr19	52692000	52692750
PPP2R5B	3.49033	chr11	64691250	64692000
PPP2R5D	4.90815	chr6	42951750	42952500
PPP5C	4.51727	chr19	46849500	46850250
PPRC1	4.77248	chr10	103892250	103893000
PPT1	5.2813	chr1	40562250	40563000
PPTC7	2.26638	chr12	111021000	111021750
PQLC3	4.0365	chr2	11294250	11295000
PRC1	4.7646	chr15	91538250	91539000
PRDM1	0	chr6	106533750	106534500
PRDX1	8.02752	chr1	45987750	45988500
PRDX3	6.18175	chr10	120938250	120939000
PRELID2	0.0554872	chr5	145215000	145215750
PREP	4.32147	chr6	105849750	105850500
PREP	4.32147	chr6	105851250	105852000
PREPL	0	chr2	44587500	44588250
PREX1	3.09931	chr20	47445000	47445750
PRICKLE1	0.0955464	chr12	42982500	42983250
PRICKLE1	0.0955464	chr12	42984000	42984750
PRICKLE3	4.62076	chrX	49043250	49044000
PRICKLE4	2.8067	chr6	41748750	41749500
PRKAA1	2.4417	chr5	40797000	40797750
PRKAB1	4.16086	chr12	120105000	120105750
PRKAB2	0.69805	chr1	146644500	146645250
PRKAG1	4.01805	chr12	49411500	49412250
PRKCDBP	4.19738	chr11	6340500	6342750
PRKCG	1.28536	chr19	54384750	54385500
PRKCZ	4.18248	chr1	1980750	1981500
PRKRIP1	3.33285	chr7	102036000	102036750
PRMT5	4.71828	chr14	23399250	23400000
PRNP	3.72413	chr20	4666500	4667250
PROCA1	0.532736	chr17	27037500	27039750
PROS1	2.51343	chr3	93692250	93693000
PRPF19	6.11234	chr11	60672750	60673500
PRPF19	6.11234	chr11	60674250	60675000
PRPF6	6.10629	chr20	62611500	62612250
PRPSAP1	4.76635	chr17	74350500	74351250
PRR13	6.83193	chr12	53835000	53835750
PRR14	4.41547	chr16	30661500	30662250
PRRT2	2.03676	chr16	29822250	29823000
PRSS22	3.86277	chr16	2908500	2909250
PRSS23	6.54618	chr11	86510250	86511000
PRSS23	6.54618	chr11	86511750	86512500
PRTG	0	chr15	56035500	56036250
PSAT1	5.56009	chr9	80910750	80911500
PSMA1	5.51568	chr11	14664000	14664750
PSMB8	4.46151	chr6	32812500	32813250
PSMC2	4.61806	chr7	102987750	102988500
PSMC3IP	1.87777	chr17	40728750	40729500
PSMC6	3.90403	chr14	53172750	53173500
PSMD1	3.06651	chr2	231921000	231921750
PSMD9	4.22833	chr12	122325750	122326500
PSME1	6.03976	chr14	24606000	24606750
PSME2	6.02442	chr14	24615000	24615750
PSORS1C1	0	chr6	31082250	31083000
PSPH	4.45573	chr7	56118750	56119500
PSTK	1.4597	chr10	124739250	124740750
PTDSS2	6.3056	chr11	449250	450000
PTDSS2	6.3056	chr11	450750	451500
PTGES3	6.80799	chr12	57082500	57083250
PTK2	3.91574	chr8	142011750	142012500
PTMS	8.04848	chr12	6874500	6875250
PTP4A1	3.7873	chr6	64281000	64281750
PTPDC1	1.13818	chr9	96793500	96794250
PTPLAD1	5.05049	chr15	65822250	65823000
PTPN1	4.21383	chr20	49127250	49128000
PTPN21	2.46347	chr14	89021250	89022000
PUS3	2.14036	chr11	125772750	125773500
PUS7	2.13789	chr7	105162750	105163500
PWP1	5.22366	chr12	108078750	108079500
PYCRL	3.65086	chr8	144690750	144691500
PYCRL	3.65086	chr8	144692250	144693000
PYROXD2	0.153481	chr10	100174500	100175250
QRICH1	4.60974	chr3	49131750	49132500
QSOX1	5.7727	chr1	180123000	180123750
QSOX1	5.7727	chr1	180124500	180125250
RAB11FIP2	1.58163	chr10	119805000	119805750
RAB13	5.42416	chr1	153957750	153958500
RAB13	5.42416	chr1	153959250	153960000
RAB21	3.59082	chr12	72147750	72148500
RAB23	2.96817	chr6	57087000	57087750
RAB26	5.78708	chr16	2199000	2199750
RAB27A	0	chr15	55582500	55583250
RAB30	2.255	chr11	82782000	82782750
RAB31	4.66854	chr18	9707250	9708000
RAB33A	2.39774	chrX	129304500	129305250
RAB39	0.395469	chr11	107798250	107799000
RAB3GAP2	2.29978	chr1	220446000	220446750
RAB3IP	0	chr12	70131750	70132500
RAB3IP	0	chr12	70133250	70134000
RAB4B	4.36399	chr19	41283000	41283750
RAB6A	4.30127	chr11	73472250	73473000
RAB7A	7.24233	chr3	128444250	128445000
RAB8B	1.13736	chr15	63480750	63481500
RAB8B	1.13736	chr15	63482250	63483000
RABGAP1	3.35351	chr9	125702250	125703000
RABGAP1L	2.41336	chr1	174127500	174128250
RABIF	3.36771	chr1	202857000	202857750
RABIF	3.36771	chr1	202858500	202859250
RABL3	1.66976	chr3	120460500	120461250
RAD18	0.590511	chr3	9005250	9006000
RAD23B	5.16473	chr9	110044500	110045250
RAD9B	0	chr12	110940000	110940750
RALA	3.8135	chr7	39662250	39663000
RALB	4.58558	chr2	121011000	121011750
RALGAPA2	2.09495	chr20	20693250	20694000
RAMP1	4.20206	chr2	238768500	238769250
RANBP9	3.64417	chr6	13712250	13713000
RAP1B	5.20433	chr12	69003750	69004500
RAP2C	3.18076	chrX	131352750	131353500
RAPH1	1.21581	chr2	204400500	204401250
RARA	3.81739	chr17	38464500	38466000
RARA	3.81739	chr17	38497500	38498250
RARG	3.874	chr12	53613000	53613750
RARS	4.75845	chr5	167913000	167913750
RASA2	0.77735	chr3	141204750	141205500
RASGEF1A	3.20236	chr10	43761000	43761750
RASSF3	4.06204	chr12	65003250	65004000
RASSF4	2.92871	chr10	45455250	45456000
RAVER1	4.62333	chr19	10443000	10443750
RBBP6	2.48853	chr16	24549750	24550500
RBBP8	1.82003	chr18	20512500	20513250
RBBP9	1.84699	chr20	18477000	18478500
RBL1	0.351832	chr20	35723250	35724000
RBM12B	1.26951	chr8	94753500	94754250
RBM14	3.25573	chr11	66383250	66384000
RBM25	3.46655	chr14	73524000	73524750
RBM3	5.8904	chrX	48432000	48432750
RBM34	3.37426	chr1	235324500	235325250
RBM39	2.85009	chr20	34330500	34331250
RBM4	2.3802	chr11	66405000	66405750
RBM41	0.794886	chrX	106362000	106362750
RBM4B	4.57345	chr11	66445500	66446250
RBMS2	0.893106	chr12	56915250	56916750
RCAN1	2.25235	chr21	35898750	35899500
RCC1	4.35981	chr1	28844250	28845000
RCC2	4.77023	chr1	17766750	17767500
RCCD1	2.43929	chr15	91497750	91499250
RCN1	5.67979	chr11	32112000	32112750
RCOR2	3.01436	chr11	63684750	63685500
RDH13	3.33533	chr19	55580250	55581750
RDX	4.91569	chr11	110167500	110168250
RECK	1.91051	chr9	36036000	36036750
RECK	1.91051	chr9	36037500	36038250
REEP5	5.29865	chr5	112257750	112258500
RELT	1.24259	chr11	73086750	73087500
RERE	6.04974	chr1	8484000	8484750
REXO2	5.97062	chr11	114309750	114310500
RFFL	0	chr17	33416250	33417000
RFX5	2.84864	chr1	151320000	151320750
RGMB	2.69036	chr5	98103750	98104500
RGS10	5.13659	chr10	121302750	121303500
RGS2	3.56274	chr1	192777000	192777750
RGS3	0.745573	chr9	116327250	116328000
[truncated: 868 more rows]

## Sheet: MCF7 Gene List
Gene	Expressio(Log2)	State 3				Gene	Expressio(Log2)	State 4				Gene	Expressio(Log2)	State 5
AAAS	4.50786	chr12	53714250	53715000		ABCA12	2.19254	chr2	216081000	216082500		AACS	4.48316	chr12	125564250	125565000
ABCF3	4.15055	chr3	183903000	183903750		ABCG2	0.316783	chr4	89099250	89100000		ABAT	0.867667	chr16	8869500	8870250
ABHD4	2.15383	chr14	23067750	23068500		ACBD6	4.92752	chr1	180531750	180532500		ABCA5	0.000144262	chr17	67265250	67266000
ABL1	3.19413	chr9	133589250	133590000		ADCY1	0	chr7	45582750	45583500		ABCB9	1.72889	chr12	123429000	123429750
ABL2	0.220986	chr1	179197500	179198250		ANKH	2.95855	chr5	14959500	14960250		ABCC1	3.70681	chr16	16113000	16113750
ACAD9	4.09549	chr3	128597250	128598000		ANKRD55	0	chr5	55566000	55566750		ABCC5	1.83946	chr3	183684000	183684750
ACBD6	4.92752	chr1	180472500	180473250		ANO1	5.17983	chr11	69909750	69910500		ABCF1	4.97797	chr6	30558750	30559500
ACOT2	2.78507	chr14	74034750	74035500		AP4E1	2.2452	chr15	51150000	51150750		ABHD2	3.18338	chr15	89644500	89645250
ACTR1B	4.62625	chr2	98279250	98280000		AQP7	0	chr9	33415500	33416250		ABHD2	3.18338	chr15	89656500	89657250
ADAR	4.61755	chr1	154579500	154580250		ASPRV1	0	chr2	70203000	70203750		ABHD2	3.18338	chr15	89658000	89658750
ADAT1	2.53284	chr16	75656250	75657000		ATP6V0A4	0	chr7	138470250	138471000		ABHD2	3.18338	chr15	89662500	89663250
AGPAT1	4.66871	chr6	32144250	32145000		AZIN1	4.34515	chr8	103910250	103911000		ABHD2	3.18338	chr15	89664750	89665500
AGR2	1.37102	chr7	16844250	16845000		AZIN1	4.34515	chr8	103918500	103919250		ABHD2	3.18338	chr15	89682750	89683500
AIF1L	1.32245	chr9	133971000	133971750		AZIN1	4.34515	chr8	103937250	103938000		ABTB2	0.0633096	chr11	34190250	34191000
AIF1L	1.32245	chr9	133972500	133973250		BAIAP2L1	4.44273	chr7	98046750	98047500		ACBD6	4.92752	chr1	180278250	180279000
AKAP8L	4.08868	chr19	15530250	15531000		BCAR1	1.17591	chr16	75314250	75315000		ACTN1	8.57058	chr14	69405000	69405750
AKR1E2	0	chr10	4869000	4869750		BCL3	2.69884	chr19	45227250	45228000		ACTN1	8.57058	chr14	69417750	69418500
ALAD	2.72765	chr9	116163750	116164500		BICD2	4.41785	chr9	95544000	95544750		ACTN4	8.18096	chr19	39148500	39149250
ALCAM	5.02067	chr3	105086250	105087000		BLM	1.74995	chr15	91203000	91203750		ACTN4	8.18096	chr19	39174750	39175500
AMOTL2	4.19277	chr3	134094000	134094750		C12orf74	0	chr12	92997000	92997750		ACTN4	8.18096	chr19	39176250	39177000
AMPD2	2.97257	chr1	110161500	110162250		C14orf182	0	chr14	50484750	50485500		ADIPOR2	4.97504	chr12	1885500	1886250
ANAPC13	4.86235	chr3	134203500	134204250		C14orf182	0	chr14	50511750	50512500		ADNP	3.79039	chr20	49530000	49530750
ANAPC7	3.68077	chr12	110841750	110842500		C16orf72	4.24405	chr16	9141000	9142500		ADNP	3.79039	chr20	49540500	49541250
ANKRD13A	3.5794	chr12	110436000	110436750		C1orf9	2.34653	chr1	172469250	172470000		ADRBK1	4.21097	chr11	67038750	67039500
ANKRD28	2.87067	chr3	15900000	15900750		C3orf57	0	chr3	161121000	161121750		ADRM1	6.73014	chr20	60879000	60879750
ANKRD34A	0	chr1	145470750	145471500		C4orf36	0.576977	chr4	87849000	87849750		AEN	3.87278	chr15	89170500	89171250
ANKRD40	3.60698	chr17	48785250	48786000		C6orf223	0	chr6	43919250	43920000		AGPAT2	4.44557	chr9	139573500	139574250
ANXA2	10.234	chr15	60690750	60691500		C9orf106	0	chr9	132039000	132039750		AGPAT3	1.65579	chr21	45300000	45300750
ANXA9	0.39582	chr1	150954000	150954750		C9orf47	0	chr9	91553250	91554000		AGR2	1.37102	chr7	16833750	16834500
AP4E1	2.2452	chr15	51201000	51201750		CALM2	8.40191	chr2	47420250	47421000		AGR2	1.37102	chr7	16840500	16841250
APOA1BP	6.01789	chr1	156560250	156561000		CATSPERB	0	chr14	92220000	92220750		AHCYL1	5.02766	chr1	110528250	110529000
APRT	6.98057	chr16	88877250	88878000		CBX4	2.8409	chr17	77866500	77867250		AHCYL1	5.02766	chr1	110529750	110530500
ARHGEF2	3.25444	chr1	155946750	155947500		CCL28	1.14774	chr5	43432500	43433250		AHNAK	7.26832	chr11	62306250	62307000
ARL2	5.1285	chr11	64780500	64781250		CD180	0	chr5	66502500	66503250		AHNAK	7.26832	chr11	62310000	62311500
ARPP19	4.80199	chr15	52860000	52860750		CD180	0	chr5	66504750	66505500		AKAP1	3.82031	chr17	55185000	55185750
ARPP19	4.80199	chr15	52861500	52862250		CD180	0	chr5	66544500	66545250		AKNA	0	chr9	117126750	117127500
ARTN	3.72797	chr1	44400000	44400750		CD36	0	chr7	80193000	80193750		ALG8	4.12625	chr11	77849250	77850000
ASPH	4.5811	chr8	62627250	62628000		CDC42BPB	4.47952	chr14	103540500	103541250		AMOTL2	4.19277	chr3	134076000	134077500
ASTN2	0	chr9	119448750	119449500		CDCP1	5.93065	chr3	45224250	45225000		AMOTL2	4.19277	chr3	134083500	134084250
ATF2	3.12559	chr2	176033250	176034000		CDKN1A	7.76648	chr6	36634500	36635250		ANKRD11	4.13649	chr16	89382000	89383500
ATG16L2	1.12494	chr11	72524250	72525000		CHD2	3.0907	chr15	93354750	93355500		ANKRD11	4.13649	chr16	89386500	89387250
ATN1	4.50687	chr12	7033500	7035000		CHD2	3.0907	chr15	93360750	93361500		ANKRD11	4.13649	chr16	89430000	89431500
ATOX1	7.34297	chr5	151137000	151137750		CHD2	3.0907	chr15	93383250	93384000		ANKRD11	4.13649	chr16	89436000	89436750
ATP2B4	4.51878	chr1	203595000	203595750		CLEC3A	0	chr16	78032250	78033000		ANKRD28	2.87067	chr3	15726750	15728250
ATP5E	9.32744	chr20	57607500	57608250		COPS8	4.25011	chr2	237933750	237935250		ANKRD28	2.87067	chr3	15810000	15810750
ATP5S	0.947232	chr14	50779500	50780250		CPEB4	1.24836	chr5	173222250	173223000		ANKRD46	1.7386	chr8	101553750	101554500
ATP6V1C1	3.67998	chr8	104032500	104033250		CPEB4	1.24836	chr5	173250750	173251500		ANP32A	5.36505	chr15	69081000	69082500
AVPI1	4.06349	chr10	99447000	99447750		CREB3L1	0	chr11	46269000	46269750		ANXA2	10.234	chr15	60663000	60663750
AZIN1	4.34515	chr8	103876500	103877250		CSNK1D	5.19542	chr17	80246250	80247000		ANXA2	10.234	chr15	60666000	60666750
B3GAT3	3.90747	chr11	62389500	62390250		CTDSP2	4.38198	chr12	58257750	58258500		ANXA2	10.234	chr15	60685500	60686250
B4GALT4	3.47399	chr3	118959750	118960500		DAB2IP	4.43	chr9	124482000	124484250		ANXA6	4.88628	chr5	150510000	150510750
BAG5	3.17574	chr14	104027250	104028000		DDIT4	8.89502	chr10	74014500	74015250		ANXA9	0.39582	chr1	150957750	150958500
BATF	0	chr14	75987750	75989250		DDR1	2.5169	chr6	30787500	30788250		AP1B1	5.37287	chr22	29781750	29782500
BAZ2A	3.6689	chr12	57029250	57030000		DENND3	0.66175	chr8	142083000	142084500		AP3S2	1.08961	chr15	90379500	90381000
BBC3	0.475209	chr19	47734500	47735250		DENND3	0.66175	chr8	142086000	142086750		AP3S2	1.08961	chr15	90388500	90389250
BBS9	0.458098	chr7	33168000	33168750		DIRC1	0	chr2	189715500	189716250		APRT	6.98057	chr16	88875750	88876500
BCAP29	3.36121	chr7	107221500	107222250		DNAJB6	4.70312	chr7	157074750	157075500		ARHGAP17	2.99631	chr16	25023750	25024500
BCDIN3D	0.573888	chr12	50237250	50238000		DUSP10	4.07794	chr1	222012750	222013500		ARHGDIA	7.67402	chr17	79825500	79826250
BCL7C	4.9837	chr16	30906000	30906750		DUSP16	1.16049	chr12	12735750	12736500		ARHGEF1	4.54371	chr19	42408000	42409500
BDKRB2	3.00162	chr14	96670500	96671250		DUSP16	1.16049	chr12	12739500	12740250		ARID5B	1.16638	chr10	63683250	63684000
BLM	1.74995	chr15	91260750	91261500		DUSP5	4.63586	chr10	112167750	112168500		ARL8A	3.30257	chr1	202104000	202104750
BMF	0	chr15	40398750	40399500		DUSP5	4.63586	chr10	112190250	112191000		ARNT	2.39404	chr1	150808500	150809250
BOLA1	3.24503	chr1	149870250	149871000		EGFL7	0.964517	chr9	139519500	139520250		ARPC1B	7.77385	chr7	98976750	98977500
BPGM	3.12414	chr7	134331750	134332500		EIF4B	6.11426	chr12	53386500	53387250		ARPP19	4.80199	chr15	52850250	52851000
BRD9	3.16158	chr5	891750	892500		EMP2	4.63491	chr16	10695000	10696500		ARPP19	4.80199	chr15	52851750	52853250
BRIX1	5.00712	chr5	34916250	34917000		EPHA2	5.40941	chr1	16500000	16500750		ARPP19	4.80199	chr15	52855500	52857000
BRP44	3.92559	chr1	167904000	167904750		EPHA2	5.40941	chr1	16508250	16509000		ASCC2	4.45708	chr22	30217500	30218250
BTBD1	4.771	chr15	83736000	83736750		EPS15	3.47483	chr1	52032750	52033500		ASS1	4.08161	chr9	133322250	133323750
BTG2	4.39964	chr1	203274000	203274750		EPS8L3	0	chr1	110366250	110367000		ASS1	4.08161	chr9	133329000	133329750
C11orf51	5.55547	chr11	71823750	71824500		ETV6	1.84655	chr12	11733000	11733750		ASS1	4.08161	chr9	133374000	133375500
C12orf29	2.92798	chr12	88429500	88430250		FAM102A	2.24581	chr9	130764000	130764750		ATAD2	3.9055	chr8	124403250	124404000
C12orf48	1.74154	chr12	102513000	102513750		FAM102A	2.24581	chr9	130768500	130770000		ATAD2	3.9055	chr8	124407000	124407750
C12orf57	5.87524	chr12	7053750	7054500		FAM113B	1.33278	chr12	47578500	47579250		ATL3	4.37062	chr11	63402750	63403500
C12orf62	5.90979	chr12	50505000	50505750		FAM113B	1.33278	chr12	47582250	47583000		ATP1B1	4.94879	chr1	169083000	169083750
C12orf66	1.37008	chr12	64614750	64615500		FAM46A	0.385641	chr6	82525500	82526250		ATP2C2	0	chr16	84441000	84441750
C14orf126	2.73656	chr14	31926750	31927500		FAM46C	0	chr1	118083750	118084500		ATP6V0E1	7.52648	chr5	172412250	172413000
C14orf149	2.43445	chr14	59949750	59950500		FAM46C	0	chr1	118104750	118105500		ATP9A	0.562074	chr20	50303250	50304000
C14orf43	2.37137	chr14	74226750	74227500		FAM46C	0	chr1	118107000	118107750		ATP9A	0.562074	chr20	50342250	50343000
C14orf43	2.37137	chr14	74254500	74255250		FAM49B	4.83299	chr8	130996500	130997250		ATXN7	0	chr3	63954000	63954750
C15orf39	2.92386	chr15	75493500	75494250		FAM83A	4.54864	chr8	124179000	124180500		ATXN7	0	chr3	63956250	63957000
C16orf74	5.69094	chr16	85783500	85784250		FAM84A	0.764117	chr2	14683500	14684250		AXIN1	2.62262	chr16	366750	367500
C19orf54	1.41243	chr19	41255250	41256000		FAM84B	3.94129	chr8	127591500	127592250		AZIN1	4.34515	chr8	103871250	103872000
C19orf73	0	chr19	49621500	49622250		FAM84B	3.94129	chr8	127638750	127639500		B3GALNT1	0.553577	chr3	160814250	160815000
C1GALT1	2.57162	chr7	7221000	7221750		FAM92B	0	chr16	85206750	85207500		B3GALNT1	0.553577	chr3	160818750	160819500
C1orf56	0.245045	chr1	151020750	151021500		FBLN2	0	chr3	13575000	13575750		B3GNTL1	0.685572	chr17	81006000	81006750
C20orf151	0	chr20	61002000	61002750		FBLN2	0	chr3	13579500	13580250		BAG3	6.1926	chr10	121427250	121428000
C20orf20	4.23918	chr20	61426500	61427250		FIGN	0.742049	chr2	164634750	164635500		BANP	0.514198	chr16	88002000	88002750
C20orf29	2.52192	chr20	3800250	3801000		FOS	5.11926	chr14	75696750	75697500		BASP1	5.64065	chr5	17229000	17229750
C20orf94	0.461047	chr20	10416000	10416750		FOSL2	4.29651	chr2	28582500	28583250		BASP1	5.64065	chr5	17238000	17238750
C21orf70	4.11752	chr21	46360500	46361250		FOXA1	0	chr14	38109750	38110500		BASP1	5.64065	chr5	17247750	17249250
C2CD2L	1.00529	chr11	118977000	118977750		FRMPD2	0	chr10	49495500	49496250		BASP1	5.64065	chr5	17261250	17262000
C2orf69	2.63835	chr2	200775000	200775750		FRS2	1.46636	chr12	69810000	69810750		BCAS4	3.23944	chr20	49434000	49434750
C3orf17	2.65325	chr3	112738500	112739250		FUT8	0	chr14	65801250	65802000		BCAS4	3.23944	chr20	49455750	49456500
C3orf21	2.52594	chr3	194992500	194993250		GCSH	0.932772	chr16	81172500	81173250		BCAS4	3.23944	chr20	49459500	49460250
C3orf26	4.76155	chr3	99535500	99536250		GHSR	0	chr3	172185000	172185750		BCL2L1	5.80424	chr20	30266250	30267000
C3orf37	5.60083	chr3	128997000	128997750		GNS	4.37971	chr12	65204250	65205000		BCL2L1	5.80424	chr20	30267750	30268500
C5orf28	2.16064	chr5	43484250	43485000		GPR139	0	chr16	20095500	20096250		BCL2L1	5.80424	chr20	30306750	30308250
C5orf34	1.09077	chr5	43514250	43515000		GTF2A1	2.45581	chr14	81713250	81714000		BCL9	0.896295	chr1	147084000	147084750
C5orf34	1.09077	chr5	43515750	43516500		HECTD1	3.85794	chr14	31732500	31733250		BCL9L	4.33715	chr11	118777500	118778250
C5orf39	0	chr5	43040250	43041000		HELZ	1.80878	chr17	65256000	65256750		BHLHE40	5.24579	chr3	5023500	5024250
C8orf38	2.14151	chr8	96037500	96038250		HEY1	0	chr8	80712000	80712750		BPHL	1.37244	chr6	3138750	3139500
C8orf55	3.03893	chr8	143807250	143808000		HOXC13	2.88569	chr12	54238500	54240750		BRD3	2.23605	chr9	136920750	136921500
C8orf76	3.55687	chr8	124252500	124253250		HOXC13	2.88569	chr12	54261000	54261750		BRWD1	0.810328	chr21	40683750	40684500
C9orf139	0	chr9	139920750	139921500		HPCAL1	5.30901	chr2	10425000	10426500		BTBD7	2.60377	chr14	93725250	93726000
C9orf140	1.38335	chr9	139965000	139965750		IER3	7.093	chr6	30736500	30737250		C11orf49	3.03149	chr11	46963500	46964250
C9orf152	0	chr9	112970250	112971000		IFI6	2.36703	chr1	28012500	28014000		C11orf49	3.03149	chr11	46969500	46970250
C9orf156	1.85797	chr9	100685250	100686000		IGF1R	3.20133	chr15	99152250	99153000		C14orf153	4.34413	chr14	104043000	104043750
C9orf16	5.04703	chr9	130923000	130923750		IGSF3	3.51686	chr1	117229500	117230250		C14orf43	2.37137	chr14	74222250	74223000
C9orf169	1.64919	chr9	140119500	140120250		IGSF3	3.51686	chr1	117236250	117237000		C16orf62	3.72869	chr16	19709250	19710000
C9orf5	3.35893	chr9	111882750	111883500		IGSF3	3.51686	chr1	117239250	117240000		C1orf105	0	chr1	172398750	172399500
C9orf91	0.875513	chr9	117372750	117373500		IL16	0	chr15	81573750	81574500		C1orf106	1.25617	chr1	200871000	200871750
C9orf91	0.875513	chr9	117374250	117375000		ITGB6	6.44125	chr2	161078250	161079000		C20orf177	2.00817	chr20	58521000	58521750
CABLES2	1.60903	chr20	60982500	60983250		ITGB6	6.44125	chr2	161080500	161081250		C2orf18	3.94194	chr2	26989500	26990250
CASKIN2	1.85495	chr17	73510500	73511250		ITGB6	6.44125	chr2	161085750	161086500		C2orf18	3.94194	chr2	26991750	26992500
CASP2	2.91466	chr7	142986000	142986750		ITGB6	6.44125	chr2	161097750	161098500		C2orf18	3.94194	chr2	26994000	26995500
CAST	5.80889	chr5	95997000	95997750		ITGB6	6.44125	chr2	161113500	161114250		C2orf68	1.55137	chr2	85834500	85835250
CAST	5.80889	chr5	96039000	96039750		KAAG1	0	chr6	24313500	24314250		C6orf97	0	chr6	151936500	151938000
CBX1	5.32318	chr17	46177500	46178250		KCMF1	3.09049	chr2	85185750	85187250		C8orf76	3.55687	chr8	124233000	124233750
CCDC6	4.06024	chr10	61667250	61668000		KCNC2	0	chr12	75630000	75630750		C9orf142	3.9433	chr9	139887750	139888500
CCDC80	1.71025	chr3	112359750	112360500		KCTD3	3.80533	chr1	215713500	215714250		C9orf3	1.22469	chr9	97768500	97769250
CCDC83	0	chr11	85566000	85566750		KIAA0649	1.83768	chr9	138284250	138286500		C9orf3	1.22469	chr9	97770000	97771500
CCDC85B	5.09522	chr11	65657250	65658000		KLF10	4.98791	chr8	103698000	103698750		C9orf91	0.875513	chr9	117387000	117387750
CCDC90A	2.43119	chr6	13815000	13815750		KLF10	4.98791	chr8	103714500	103715250		CA12	5.91755	chr15	63636750	63637500
CCNB1	6.44298	chr5	68462250	68463000		KLF10	4.98791	chr8	103743000	103743750		CA12	5.91755	chr15	63663750	63665250
CCNL1	3.33126	chr3	156878250	156879000		KLF4	3.06717	chr9	110303250	110304000		CA12	5.91755	chr15	63666750	63668250
CCPG1	0	chr15	55699500	55700250		KLF4	3.06717	chr9	110310000	110310750		CA12	5.91755	chr15	63671250	63672000
CCRN4L	2.73767	chr4	139935750	139936500		KLHDC4	2.57004	chr16	87824250	87825000		CA14	0	chr1	150232500	150233250
CD58	3.60772	chr1	117112500	117113250		KRT18	7.18251	chr12	53321250	53322000		CACNG4	0	chr17	64974000	64974750
CD58	3.60772	chr1	117114000	117114750		KRT78	0	chr12	53259000	53259750		CACNG4	0	chr17	64976250	64977000
CD59	6.42707	chr11	33758250	33759000		KRT78	0	chr12	53265750	53267250		CAMSAP1L1	4.1169	chr1	200749500	200750250
CD82	6.88933	chr11	44586000	44586750		KRT78	0	chr12	53268750	53269500		CAND1	4.96487	chr12	67670250	67671000
CDC42BPG	2.44878	chr11	64612500	64613250		KRT8	7.37015	chr12	53314500	53315250		CARM1	4.69084	chr19	11009250	11010000
CDH3	7.71079	chr16	68678250	68679000		KRT8	7.37015	chr12	53318250	53319000		CBX3	6.06647	chr7	26242500	26243250
CDK2AP2	4.35069	chr11	67275000	67275750		LAPTM4A	6.84005	chr2	20265750	20266500		CCDC117	1.70129	chr22	29179500	29180250
CDK4	6.15645	chr12	58146000	58146750		LBR	3.52421	chr1	225633750	225634500		CCDC12	4.78352	chr3	46989000	46990500
CDK5	3.41172	chr7	150755250	150756750		LGALS3	7.17481	chr14	55574250	55575000		CCDC64	2.09265	chr12	120516000	120516750
CDK5RAP3	3.92652	chr17	46047750	46048500		LIPC	0	chr15	58624500	58626000		CCND1	7.04777	chr11	69459000	69459750
CDK7	4.26843	chr5	68529750	68530500		LMNA	8.51	chr1	156069750	156070500		CCND1	7.04777	chr11	69468750	69469500
CDKN1A	7.76648	chr6	36645750	36646500		LMNA	8.51	chr1	156073500	156074250		CD58	3.60772	chr1	117080250	117081000
CENPP	0.866022	chr9	95086500	95087250		LOXL1	2.47887	chr15	74207250	74208000		CD58	3.60772	chr1	117097500	117098250
CEP135	0.407864	chr4	56814000	56814750		LPCAT1	4.11561	chr5	1554750	1555500		CD59	6.42707	chr11	33738000	33738750
CEP192	1.75692	chr18	12990000	12990750		LTBP1	1.13348	chr2	33289500	33290250		CD9	8.51798	chr12	6338250	6339000
CEP70	1.6433	chr3	138313500	138314250		MAF	0.844177	chr16	79711500	79712250		CDC42BPB	4.47952	chr14	103476750	103477500
CFL2	2.16435	chr14	35182500	35183250		MALAT1	6.24618	chr11	65254500	65255250		CDC42EP4	3.57698	chr17	71301000	71301750
CGN	0.0362571	chr1	151484250	151485000		MAN1A2	2.94461	chr1	117882000	117882750		CDH1	6.50723	chr16	68789250	68790750
CHD1L	4.18712	chr1	146713500	146714250		MAP4K3	2.49535	chr2	39693000	39693750		CDH1	6.50723	chr16	68812500	68813250
CHKA	0.959963	chr11	67889250	67890000		MAPK6	4.91342	chr15	52299000	52299750		CDH1	6.50723	chr16	68832000	68832750
CHMP4A	4.37242	chr14	24682500	24683250		MAT2A	6.53851	chr2	85743750	85744500		CDH1	6.50723	chr16	68834250	68835000
CLIC3	3.70958	chr9	139890750	139892250		MAT2A	6.53851	chr2	85751250	85752000		CDK5RAP2	2.6143	chr9	123165000	123166500
CLN6	4.2652	chr15	68520750	68521500		MAX	4.25375	chr14	65646750	65647500		CDK5RAP2	2.6143	chr9	123240000	123240750
CLPTM1L	5.66824	chr5	1344000	1344750		MFSD1	3.73219	chr3	158489250	158490000		CDK5RAP2	2.6143	chr9	123249000	123249750
CLSTN1	6.61933	chr1	9885000	9885750		MGAT4A	0	chr2	99384750	99385500		CDK5RAP2	2.6143	chr9	123294000	123295500
CLTB	7.7934	chr5	175843500	175844250		MKL2	2.06995	chr16	14113500	14114250		CDKN1A	7.76648	chr6	36650250	36651000
CMBL	2.96218	chr5	10307250	10308000		MLN	0	chr6	33807750	33808500		CELSR2	3.13585	chr1	109806000	109806750
CNIH	6.24118	chr14	54908250	54909000		MMP16	0	chr8	89427000	89428500		CFDP1	4.24307	chr16	75339750	75340500
CNPY4	2.27817	chr7	99717750	99718500		MPRIP	4.43513	chr17	16931250	16932000		CGN	0.0362571	chr1	151486500	151487250
COMMD3	4.77095	chr10	22605750	22606500		MSX2	0.654142	chr5	174069750	174070500		CHD1L	4.18712	chr1	146750250	146751000
CORO2A	2.80866	chr9	100955250	100956000		MTMR12	2.69705	chr5	32330250	32331000		CHD2	3.0907	chr15	93450000	93451500
COX5B	8.10939	chr2	98261250	98262000		MTSS1	4.00384	chr8	125751000	125751750		CHD2	3.0907	chr15	93457500	93458250
COX6C	6.46973	chr8	100905750	100906500		MYC	6.9043	chr8	128737500	128738250		CHD2	3.0907	chr15	93460500	93462000
COX7A2L	6.16039	chr2	42588750	42589500		MYL12A	8.00092	chr18	3236250	3237000		CHD2	3.0907	chr15	93464250	93465750
CRABP2	2.97088	chr1	156675750	156676500		NACAP1	5.40556	chr8	102307500	102308250		CHD6	1.66889	chr20	40053750	40054500
CREBZF	1.37932	chr11	85376250	85377000		NACAP1	5.40556	chr8	102354750	102355500		CHD6	1.66889	chr20	40057500	40058250
CREM	0	chr10	35484750	35485500		NECAB1	0	chr8	91766250	91767000		CHD6	1.66889	chr20	40104000	40105500
CRY1	1.76478	chr12	107487750	107488500		NEUROD1	0	chr2	182607750	182608500		CHD6	1.66889	chr20	40126500	40127250
CS	5.63563	chr12	56694000	56694750		NHLH2	0	chr1	116403750	116404500		CHD6	1.66889	chr20	40170000	40170750
CSAD	0.646089	chr12	53573250	53574000		NHLH2	0	chr1	116424000	116424750		CHD6	1.66889	chr20	40175250	40176000
CSRP1	6.70205	chr1	201475500	201477000		NIPAL2	2.55468	chr8	99345750	99346500		CHD6	1.66889	chr20	40199250	40200000
CSTF1	3.31812	chr20	54968250	54969000		NOTCH1	4.70854	chr9	139462500	139463250		CHD6	1.66889	chr20	40235250	40236000
CTAGE5	1.03462	chr14	39735000	39735750		NR5A2	0	chr1	199986000	199986750		CHSY1	4.07599	chr15	101786250	101787000
CTTNBP2NL	2.54911	chr1	112938000	112938750		NTSR2	0	chr2	11822250	11823000		CIB1	6.72006	chr15	90775500	90776250
CYB561	3.63438	chr17	61522500	61523250		ODF1	0	chr8	103503750	103504500		CLPTM1L	5.66824	chr5	1326000	1326750
CYB5B	5.04895	chr16	69459000	69459750		ODF1	0	chr8	103549500	103550250		CMBL	2.96218	chr5	10284000	10284750
CYBA	0.986112	chr16	88717500	88718250		OLFM1	0	chr9	137915250	137916000		CMBL	2.96218	chr5	10289250	10290000
DAP	5.3173	chr5	10761750	10762500		ONECUT1	0	chr15	53094750	53095500		CMIP	4.22931	chr16	81617250	81618000
DBNDD1	0.864359	chr16	90086250	90087000		ONECUT1	0	chr15	53100750	53101500		CMIP	4.22931	chr16	81619500	81620250
DCTN2	6.16781	chr12	57939750	57940500		OSGIN2	1.58782	chr8	90870750	90871500		CNOT8	4.09158	chr5	154248000	154248750
DDB1	6.17954	chr11	61101000	61101750		OSGIN2	1.58782	chr8	90873750	90874500		COG3	2.76514	chr13	46101750	46102500
DDX1	5.81943	chr2	15731250	15732000		OSGIN2	1.58782	chr8	90888000	90888750		COG7	2.46619	chr16	23434500	23435250
DDX23	4.94319	chr12	49246500	49247250		OSMR	4.72164	chr5	38816250	38817000		CPNE3	4.8725	chr8	87555750	87556500
DDX3X	5.54836	chrX	41191500	41192250		OSMR	4.72164	chr5	38832000	38832750		CPNE3	4.8725	chr8	87560250	87561000
DECR1	5.2576	chr8	91012500	91013250		PANK3	3.60961	chr5	168018750	168019500		CRAMP1L	1.53407	chr16	1680750	1681500
DECR1	5.2576	chr8	91014000	91014750		PCP4	0	chr21	41223750	41224500		CRAMP1L	1.53407	chr16	1695750	1696500
DENND3	0.66175	chr8	142139250	142140000		PDGFA	3.5954	chr7	577500	578250		CSAD	0.646089	chr12	53553000	53553750
DENR	4.59837	chr12	123237750	123238500		PIGC	3.14074	chr1	172453500	172454250		CSNK1D	5.19542	chr17	80225250	80226000
DERA	4.49072	chr12	16063500	16064250		PIM1	2.21949	chr6	37102500	37103250		CSRNP1	2.15589	chr3	39188250	39189000
DHDH	1.15846	chr19	49436250	49437000		PKP2	3.96309	chr12	33096750	33097500		CSRP1	6.70205	chr1	201458250	201459000
DHFRL1	0	chr3	93780750	93781500		PLAC4	0	chr21	42589500	42590250		CSRP1	6.70205	chr1	201471000	201471750
DKFZp761E198	1.98864	chr11	65547000	65547750		PLEKHG6	0	chr12	6373500	6374250		CSRP1	6.70205	chr1	201474000	201475500
DKK1	6.77313	chr10	54072750	54073500		PLEKHG6	0	chr12	6381750	6382500		CTSH	3.53553	chr15	79223250	79224000
DLD	4.65554	chr7	107532000	107532750		PLEKHG6	0	chr12	6389250	6390000		CUEDC1	1.64347	chr17	55945500	55946250
DLGAP4	2.96935	chr20	35088750	35089500		PODXL	0	chr7	131310000	131311500		CUEDC1	1.64347	chr17	55952250	55953000
DMXL2	0	chr15	51915000	51915750		PODXL	0	chr7	131312250	131313750		CUEDC1	1.64347	chr17	55956750	55958250
DNAJA1	6.78428	chr9	33024000	33024750		PODXL	0	chr7	131338500	131340000		CUEDC1	1.64347	chr17	55976250	55977000
DNAJC12	0	chr10	69597750	69598500		POU1F1	0	chr3	87381750	87382500		CUEDC1	1.64347	chr17	55978500	55979250
DNAJC14	3.42695	chr12	56222250	56223000		PPP1CB	5.02016	chr2	28914750	28915500		CUX1	1.90985	chr7	101468250	101469000
DNAJC22	0	chr12	49740750	49741500		PPYR1	0	chr10	47057250	47058000		CUX1	1.90985	chr7	101499750	101500500
DNAJC5B	0	chr8	66933000	66933750		PRKCD	4.49328	chr3	53179500	53180250		CUX1	1.90985	chr7	101525250	101526000
DSCC1	2.35927	chr8	120867000	120867750		PRLR	0	chr5	35306250	35307000		CUX1	1.90985	chr7	101546250	101547000
DTX3	0	chr12	57997500	57998250		PRSS23	5.74595	chr11	86451000	86453250		CUX1	1.90985	chr7	101646750	101648250
DUSP1	2.87944	chr5	172198500	172199250		PRSS23	5.74595	chr11	86454000	86454750		CUX1	1.90985	chr7	101736750	101737500
DYNLRB2	0	chr16	80574000	80574750		PRSS23	5.74595	chr11	86486250	86487750		CUX1	1.90985	chr7	101740500	101742000
EBAG9	3.01617	chr8	110552250	110553000		PSEN2	2.51012	chr1	227002500	227003250		CUX1	1.90985	chr7	101744250	101745000
ECH1	5.68673	chr19	39322500	39323250		PTGES	5.01946	chr9	132535500	132536250		CUX1	1.90985	chr7	101764500	101766000
EED	4.10866	chr11	85954500	85955250		PTGFRN	5.49001	chr1	117392250	117393000		CUX1	1.90985	chr7	101768250	101769000
EFHA1	3.92307	chr13	22178250	22179000		PTGFRN	5.49001	chr1	117432000	117432750		CUX1	1.90985	chr7	101777250	101778000
EFNA4	1.77638	chr1	155035500	155036250		PTGIS	0	chr20	48221250	48222000		CXXC5	2.82263	chr5	139042500	139043250
ELF5	0	chr11	34535250	34536000		PTGIS	0	chr20	48231750	48232500		CYB561	3.63438	chr17	61509750	61510500
ELK4	1.92075	chr1	205601250	205602000		PTK2	4.18753	chr8	142036500	142037250		CYB5R1	5.68301	chr1	202933500	202934250
EMP2	4.63491	chr16	10674750	10675500		PTK2	4.18753	chr8	142051500	142052250		DAP	5.3173	chr5	10689750	10690500
ENSA	5.80234	chr1	150600750	150601500		PUM2	3.57509	chr2	20565000	20565750		DAP	5.3173	chr5	10725000	10725750
ENY2	3.88986	chr8	110346750	110347500		PYGB	8.03108	chr20	25218000	25218750		DDB2	5.029	chr11	47241750	47242500
EPPK1	1.04044	chr8	144948000	144948750		RAB10	5.65831	chr2	26241000	26241750		DDB2	5.029	chr11	47256000	47256750
ERCC4	1.0069	chr16	14013000	14013750		RAB4A	4.07736	chr1	229335000	229335750		DDX59	2.09268	chr1	200623500	200624250
ERN1	0.347439	chr17	62208000	62208750		RBMS1	3.33205	chr2	161439750	161440500		DECR1	5.2576	chr8	91018500	91019250
ESD	6.34001	chr13	47370000	47370750		RFC3	3.85383	chr13	34297500	34298250		DECR1	5.2576	chr8	91022250	91023000
ESPL1	1.93109	chr12	53662500	53663250		RHOBTB3	0	chr5	95047500	95049000		DENND1A	3.12989	chr9	126689250	126690000
ESRP2	3.7131	chr16	68270250	68271000		RNF39	0.0380428	chr6	30059250	30060000		DGKA	5.54112	chr12	56333250	56334750
ESRRG	0	chr1	217262250	217263000		ROCK2	3.33721	chr2	11511000	11511750		DGKZ	2.75768	chr11	46385250	46386000
ESYT1	6.00831	chr12	56520750	56521500		RYK	3.81748	chr3	134028000	134029500		DHCR24	7.53883	chr1	55326750	55327500
ESYT2	4.87266	chr7	158622750	158623500		S100A11	11.5472	chr1	152023500	152024250		DIDO1	2.49209	chr20	61545750	61546500
ETS2	3.54144	chr21	40176750	40177500		SDC1	9.31132	chr2	20435250	20436000		DIDO1	2.49209	chr20	61552500	61553250
EXOSC2	3.95065	chr9	133568250	133569000		SEMA4B	4.86696	chr15	90704250	90705000		DIDO1	2.49209	chr20	61554750	61556250
EXOSC4	5.21292	chr8	145132500	145133250		SHH	0	chr7	155659500	155660250		DIP2B	2.94292	chr12	50924250	50925000
FADS1	4.28724	chr11	61584750	61585500		SLC22A15	1.44369	chr1	116466750	116467500		DIP2B	2.94292	chr12	50931000	50931750
FAIM	2.65702	chr3	138327000	138327750		SLC38A2	6.99006	chr12	46786500	46787250		DIP2B	2.94292	chr12	51035250	51036000
FAM102B	1.02657	chr1	109101750	109102500		SLC7A13	0	chr8	87267750	87268500		DIP2B	2.94292	chr12	51141000	51141750
FAM164A	1.41803	chr8	79577250	79578000		SLC7A13	0	chr8	87271500	87272250		DIP2C	0	chr10	450750	451500
FAM164A	1.41803	chr8	79578750	79579500		SMAD3	2.35781	chr15	67341000	67341750		DLG5	4.36161	chr10	79604250	79605000
FAM164C	0	chr14	75535500	75536250		SMAD7	0.559502	chr18	46524000	46524750		DLG5	4.36161	chr10	79617000	79617750
FAM173B	2.73572	chr5	10248750	10249500		SMTN	6.14176	chr22	31451250	31452000		DLG5	4.36161	chr10	79619250	79620000
FAM177A1	3.68496	chr14	35514750	35515500		SNORA59B	2.37767	chr1	12545250	12546000		DMXL2	0	chr15	51771000	51771750
FAM46C	0	chr1	118147500	118148250		SNORD56B	0	chr14	71838750	71839500		DMXL2	0	chr15	51860250	51861000
FAM49B	4.83299	chr8	130950750	130951500		SNX27	2.036	chr1	151569000	151569750		DMXL2	0	chr15	51868500	51869250
FAM49B	4.83299	chr8	130952250	130953000		SNX31	0	chr8	101679750	101680500		DMXL2	0	chr15	51911250	51912000
FAM63A	1.97765	chr1	150978750	150979500		SNX31	0	chr8	101684250	101685000		DNAJB6	4.70312	chr7	157197750	157198500
FAM65A	3.90953	chr16	67563000	67563750		SP2	2.45636	chr17	45961500	45962250		DPM2	4.34847	chr9	130698000	130699500
FAM82B	3.53602	chr8	87519750	87520500		SP7	0	chr12	53746500	53747250		DSCAM	0.794037	chr21	41426250	41427000
FAM83A	4.54864	chr8	124194000	124195500		SPATA9	0	chr5	95033250	95034000		DSCAM	0.794037	chr21	41442750	41443500
FAM91A1	3.47366	chr8	124779750	124780500		SPIN1	4.20873	chr9	90984750	90985500		DSCAM	0.794037	chr21	41446500	41447250
FBXO21	2.54361	chr12	117627000	117627750		SPOPL	2.22704	chr2	139179000	139179750		DSCAM	0.794037	chr21	41685750	41686500
FBXO32	2.48222	chr8	124554000	124554750		SPPL2A	3.36741	chr15	51115500	51116250		DSCAM	0.794037	chr21	41693250	41694000
FLYWCH1	2.46835	chr16	2962500	2963250		SRPK2	3.23922	chr7	104938500	104939250		DSCAM	0.794037	chr21	41706000	41706750
FRS2	1.46636	chr12	69864750	69865500		SRPK2	3.23922	chr7	104952750	104953500		DSCAM	0.794037	chr21	41709750	41710500
FSD1L	0	chr9	108210750	108211500		STARD13	0.741307	chr13	33919500	33920250		DSCAM	0.794037	chr21	41739750	41740500
FTH1	11.3707	chr11	61735500	61736250		STAT4	0	chr2	192030750	192031500		DSCAM	0.794037	chr21	41760000	41760750
FTSJD1	2.31926	chr16	71323500	71324250		STXBP1	4.51213	chr9	130361250	130362000		DSTYK	1.31311	chr1	205144500	205145250
FUT8	0	chr14	65877750	65878500		SYVN1	3.0717	chr11	64917750	64918500		DUSP1	2.87944	chr5	172196250	172197000
GABPB1	1.30868	chr15	50647500	50648250		TAF1B	2.28001	chr2	9941250	9942000		DYNC1H1	5.51115	chr14	102447000	102447750
GAN	0.674415	chr16	81347250	81348000		TFAP2C	3.12816	chr20	55167750	55168500		DYNLRB1	7.17545	chr20	33114000	33114750
GAPVD1	3.39083	chr9	128022750	128023500		TFAP2C	3.12816	chr20	55183500	55184250		E4F1	2.91068	chr16	2276250	2277000
GAPVD1	3.39083	chr9	128024250	128025000		TFAP4	2.51353	chr16	4348500	4349250		EDEM1	4.44965	chr3	5235750	5236500
GAS2L3	1.11386	chr12	100968000	100968750		THEM4	1.46811	chr1	151896000	151896750		EFHA1	3.92307	chr13	22103250	22104000
GFOD2	2.85293	chr16	67753500	67754250		TMEM64	2.66468	chr8	91682250	91683000		EHD1	5.73103	chr11	64622250	64623000
GIPC1	4.75541	chr19	14607000	14607750		TMEM64	2.66468	chr8	91688250	91689000		EHD1	5.73103	chr11	64623750	64624500
GLE1	3.70032	chr9	131267250	131268000		TMEM64	2.66468	chr8	91704000	91705500		EIF3E	6.59933	chr8	109254750	109255500
GLRX2	4.45297	chr1	193074750	193075500		TMPRSS2	0	chr21	42954750	42955500		EIF4B	6.11426	chr12	53400750	53402250
GMPR2	3.91313	chr14	24702000	24702750		TNFAIP8L3	2.02068	chr15	51413250	51414000		EIF4B	6.11426	chr12	53408250	53409000
GMPS	5.35379	chr3	155587500	155588250		TOB1	6.17358	chr17	48968250	48969000		ELL	2.48112	chr19	18625500	18626250
GNA12	4.25064	chr7	2884500	2885250		TOB1	6.17358	chr17	49024500	49025250		EMP2	4.63491	chr16	10672500	10673250
GNAI3	5.17151	chr1	110091750	110092500		TRAK1	3.16807	chr3	42121500	42122250		ENO1	10.0843	chr1	8933250	8934000
GNB2L1	10.3372	chr5	180671250	180672000		TRIB1	2.93923	chr8	126390750	126391500		EPB41L5	0	chr2	120866250	120867000
GNS	4.37971	chr12	65152500	65153250		TRIB1	2.93923	chr8	126399000	126399750		EPHB4	4.93758	chr7	100411500	100412250
GOLGA1	1.81671	chr9	127704000	127704750		TRIB1	2.93923	chr8	126422250	126423000		EPHB4	4.93758	chr7	100422750	100423500
GOLGA5	3.64759	chr14	93259500	93260250		TRIB1	2.93923	chr8	126426000	126426750		EPS15L1	2.91899	chr19	16553250	16554000
GOLPH3L	2.51892	chr1	150669750	150670500		TSC22D1	6.17541	chr13	45048000	45048750		ERCC4	1.0069	chr16	14017500	14018250
GPATCH4	4.74101	chr1	156571500	156572250		TSKU	4.7022	chr11	76479750	76481250		ERGIC1	5.84992	chr5	172330500	172331250
GPD1L	1.64453	chr3	32148750	32149500		TSKU	4.7022	chr11	76483500	76484250		ERMP1	4.32996	chr9	5801250	5802000
GPER	0	chr7	1126500	1127250		TXNDC8	0	chr9	113112750	113113500		ERMP1	4.32996	chr9	5817750	5818500
GPR87	5.60167	chr3	151034250	151035000		UBAP2	3.79376	chr9	34072500	34073250		ERN1	0.347439	chr17	62164500	62165250
GREB1	0	chr2	11679000	11680500		UBE2I	6.18488	chr16	1341000	1341750		ERN1	0.347439	chr17	62197500	62198250
GRHL2	2.9692	chr8	102504750	102505500		UGCG	3.90531	chr9	114612000	114612750		ESRP1	3.71111	chr8	95669250	95670000
GSTM3	0	chr1	110283000	110283750		ULK1	2.26271	chr12	132349500	132350250		ESRP1	3.71111	chr8	95705250	95706000
GTF2A1	2.45581	chr14	81687750	81688500		VCL	5.73069	chr10	75725250	75726000		ESYT2	4.87266	chr7	158608500	158609250
GTF2E1	2.02867	chr3	120462000	120462750		VIPR1	0	chr3	42518250	42519000		ETF1	5.79768	chr5	137863500	137864250
GTF2IRD1	1.31401	chr7	73866750	73867500		VIPR1	0	chr3	42530250	42531000		ETFA	6.03919	chr15	76509000	76509750
GTF2IRD1	1.31401	chr7	73869000	73869750		VIT	0	chr2	36876750	36877500		ETNK2	1.65298	chr1	204110250	204111000
H3F3B	7.01293	chr17	73776000	73776750		VPS37B	4.86633	chr12	123402000	123402750		ETS2	3.54144	chr21	40189500	40190250
HAT1	5.48423	chr2	172778250	172779000		WISP2	0	chr20	43321500	43322250		ETS2	3.54144	chr21	40191750	40193250
HCFC1R1	4.49124	chr16	3073500	3074250		WISP2	0	chr20	43324500	43325250		EVL	3.41577	chr14	100562250	100563750
HDDC3	3.12471	chr15	91474500	91475250		WISP2	0	chr20	43329750	43330500		EVL	3.41577	chr14	100570500	100571250
HEXB	5.726	chr5	73981500	73982250		WWP1	3.41434	chr8	87333750	87334500		EVL	3.41577	chr14	100574250	100575000
HIRIP3	2.74494	chr16	30006750	30007500		XRCC2	1.33761	chr7	152396250	152397000		FADD	4.98719	chr11	70050000	70050750
HIST1H2AB	0	chr6	26032500	26033250		YWHAZ	7.28413	chr8	101998500	101999250		FAF2	4.18654	chr5	175901250	175902000
HM13	6.21221	chr20	30102750	30103500		YWHAZ	7.28413	chr8	102021750	102022500		FAM102A	2.24581	chr9	130724250	130725000
HMCN1	0	chr1	185703750	185704500		YWHAZ	7.28413	chr8	102038250	102039000		FAM102A	2.24581	chr9	130727250	130728750
HMG20A	2.87281	chr15	77713500	77714250		YWHAZ	7.28413	chr8	102054000	102054750		FAM102A	2.24581	chr9	130729500	130732500
HN1L	5.64691	chr16	1727250	1728000		YWHAZ	7.28413	chr8	102063000	102063750		FAM102A	2.24581	chr9	130737750	130738500
HN1L	5.64691	chr16	1728750	1729500		YY1	4.63277	chr14	100671000	100671750		FAM102A	2.24581	chr9	130740000	130740750
HNRNPA3	5.31617	chr2	178076250	178077000		ZFAT	0.493155	chr8	135766500	135767250		FAM102B	1.02657	chr1	109113000	109113750
HNRNPH1	6.83432	chr5	179051250	179052000		ZG16	0	chr16	29776500	29777250		FAM129B	6.42012	chr9	130299750	130300500
HPS3	2.33033	chr3	148846500	148847250		ZHX2	1.50924	chr8	123733500	123734250		FAM129B	6.42012	chr9	130302750	130304250
HRK	0	chr12	117318000	117318750		ZNF185	0.91265	chrX	152064750	152065500		FAM129B	6.42012	chr9	130308750	130309500
HSPBAP1	1.77915	chr3	122511750	122512500		ZNF488	0.623071	chr10	48331500	48333000		FAM129B	6.42012	chr9	130317750	130320000
HYAL3	0.193507	chr3	50337000	50337750		ZNF703	0.920377	chr8	37456500	37458000		FAM129B	6.42012	chr9	130322250	130323750
ID1	6.17925	chr20	30192000	30192750		ZNRF2	1.87664	chr7	30265500	30266250		FAM129B	6.42012	chr9	130324500	130325250
ID2	1.54995	chr2	8820750	8821500								FAM129B	6.42012	chr9	130328250	130329000
IER5	4.79462	chr1	181056750	181057500								FAM136A	4.26162	chr2	70527750	70528500
IFIH1	0.781007	chr2	163175250	163176000								FAM193B	0.533952	chr5	176973000	176973750
IFT172	1.19022	chr2	27712500	27713250								FAM46C	0	chr1	118155750	118158000
IGFBP5	0	chr2	217560000	217560750								FAM63A	1.97765	chr1	150974250	150975000
IGSF3	3.51686	chr1	117209250	117210000								FAM73B	2.16244	chr9	131814750	131815500
IKBKE	0.88825	chr1	206643000	206643750								FAM82B	3.53602	chr8	87486000	87486750
IL17RC	0	chr3	9958500	9959250								FAM82B	3.53602	chr8	87504000	87504750
IL6R	2.16489	chr1	154377000	154377750								FAM83B	3.54415	chr6	54729750	54730500
IMMP2L	1.72572	chr7	111201000	111201750								FAM83B	3.54415	chr6	54744000	54744750
INHA	0	chr2	220436250	220437000								FAM83B	3.54415	chr6	54800250	54801000
INTS4	2.43265	chr11	77706000	77706750								FAM84B	3.94129	chr8	127567500	127568250
IQSEC2	1.28797	chrX	53310000	53310750								FAM91A1	3.47366	chr8	124785000	124785750
IRF1	1.25722	chr5	131826750	131827500								FAM91A1	3.47366	chr8	124788750	124789500
ISCU	5.55497	chr12	108955500	108956250								FBXL18	2.90576	chr7	5534250	5535000
ITGB4	8.78361	chr17	73716750	73718250								FBXO21	2.54361	chr12	117581250	117582000
JMJD5	0	chr16	27215250	27216000								FBXW2	2.99418	chr9	123529500	123531000
JTB	4.993	chr1	153950250	153951000								FNBP4	3.18195	chr11	47747250	47748000
JUND	3.46715	chr19	18393000	18393750								FOXK1	2.95011	chr7	4778250	4779000
KAZALD1	0	chr10	102821250	102822000								FOXO3	1.88525	chr6	108902250	108903000
KCNK15	0	chr20	43374750	43375500								GABPB1	1.30868	chr15	50585250	50586000
KCNN4	6.07466	chr19	44285250	44286000								GALNT6	0.30702	chr12	51765000	51766500
KCTD3	3.80533	chr1	215739750	215740500								GALNT6	0.30702	chr12	51775500	51776250
KDM2B	2.14705	chr12	122019000	122019750								GALNT6	0.30702	chr12	51777000	51777750
KDM5B	3.86891	chr1	202777500	202778250								GALNT6	0.30702	chr12	51782250	51783750
KIAA0195	2.68956	chr17	73452000	73452750								GAN	0.674415	chr16	81361500	81362250
KIAA0415	1.77432	chr7	4814250	4815000								GAPVD1	3.39083	chr9	128070750	128071500
KIAA0513	0	chr16	85062000	85062750								GAPVD1	3.39083	chr9	128091750	128092500
KIAA0564	2.0158	chr13	42535500	42536250								GATAD2A	3.87603	chr19	19514250	19515000
KIAA0753	2.07046	chr17	6544500	6545250								GINS2	4.92917	chr16	85714500	85715250
KIAA1524	2.59986	chr3	108309000	108309750								GMPR2	3.91313	chr14	24702750	24703500
KIAA1737	1.90718	chr14	77563500	77564250								GNA12	4.25064	chr7	2772750	2773500
KIAA1737	1.90718	chr14	77565000	77565750								GNA12	4.25064	chr7	2799750	2800500
KIAA1958	0	chr9	115248000	115248750								GNA12	4.25064	chr7	2814000	2814750
KIF14	2.31757	chr1	200589000	200589750								GNA12	4.25064	chr7	2870250	2871000
KIF22	4.61116	chr16	29801250	29802000								GNA13	3.44509	chr17	63023250	63024000
KIF27	0	chr9	86535000	86535750								GNB5	3.75892	chr15	52428750	52429500
KLHL12	2.69942	chr1	202895250	202896000								GNB5	3.75892	chr15	52431750	52432500
KLHL25	1.02726	chr15	86338500	86339250								GNB5	3.75892	chr15	52433250	52434000
KLHL35	0	chr11	75141750	75142500								GNB5	3.75892	chr15	52440750	52441500
KPNA2	7.05745	chr17	66030750	66031500								GNB5	3.75892	chr15	52446000	52446750
KPNA2	7.05745	chr17	66032250	66033000								GNB5	3.75892	chr15	52447500	52448250
KRR1	4.08528	chr12	75905250	75906000								GNPTAB	3.65632	chr12	102158250	102159000
KRT8	7.37015	chr12	53298750	53299500								GNS	4.37971	chr12	65124000	65124750
KYNU	0.0630197	chr2	143634000	143635500								GNS	4.37971	chr12	65127750	65128500
LAMA5	3.71846	chr20	60942750	60943500								GOLPH3L	2.51892	chr1	150621750	150622500
LAPTM4A	6.84005	chr2	20252250	20253000								GPATCH2	1.97166	chr1	217752000	217752750
LARP1	5.47602	chr5	154092000	154092750								GPRC5C	0.563148	chr17	72438750	72439500
LARP4	2.06207	chr12	50795250	50796000								GREB1	0	chr2	11683500	11684250
LCA5L	0	chr21	40816500	40817250								GREB1	0	chr2	11723250	11724750
LDLR	6.50201	chr19	11199000	11199750								GRHL1	0	chr2	10115250	10116000
LEKR1	0	chr3	156543000	156543750								GRHL2	2.9692	chr8	102507000	102507750
LEO1	4.27411	chr15	52263000	52263750								GRHL2	2.9692	chr8	102509250	102510000
LETMD1	2.59612	chr12	51441000	51441750								GRHL2	2.9692	chr8	102516750	102519000
LLPH	4.796	chr12	66525000	66525750								GRHL2	2.9692	chr8	102531750	102532500
LOC148709	0	chr1	202830750	202831500								GRHL2	2.9692	chr8	102550500	102551250
LOC338799	0	chr12	122240250	122241000								GRHL2	2.9692	chr8	102585000	102585750
LPIN3	2.64082	chr20	39969000	39969750								GRHL2	2.9692	chr8	102586500	102587250
LRIG3	2.55397	chr12	59314500	59315250								GRHL2	2.9692	chr8	102588750	102589500
LRP10	5.88952	chr14	23340000	23340750								GRHL2	2.9692	chr8	102591000	102591750
LRRC28	2.60973	chr15	99792000	99792750								GRHL2	2.9692	chr8	102595500	102596250
LRSAM1	1.57703	chr9	130214250	130215000								GRHL2	2.9692	chr8	102602250	102603000
LSM4	6.64587	chr19	18434250	18435000								GRHL2	2.9692	chr8	102620250	102621000
LTBR	6.01752	chr12	6493500	6494250								GRHL2	2.9692	chr8	102648000	102648750
LXN	2.40003	chr3	158389500	158390250								GRHL2	2.9692	chr8	102654750	102655500
LYPD3	4.38311	chr19	43969500	43970250								GTF2IRD1	1.31401	chr7	73869750	73870500
LYSMD1	0.819137	chr1	151137750	151138500								GTF2IRD1	1.31401	chr7	73940250	73941000
LYSMD2	2.16214	chr15	52029000	52030500								HADHB	5.51248	chr2	26496750	26497500
MADD	0.587864	chr11	47289750	47290500								HBP1	3.1131	chr7	106820250	106821000
MALAT1	6.24618	chr11	65264250	65265000								HDAC11	1.87342	chr3	13526250	13527000
MAN1A2	2.94461	chr1	117910500	117911250								HDAC11	1.87342	chr3	13545750	13546500
MAP3K12	0.446097	chr12	53893500	53894250								HDLBP	6.41194	chr2	242208000	242208750
MAP3K3	2.1918	chr17	61700250	61701000								HELZ	1.80878	chr17	65199750	65200500
MAP4K2	1.59877	chr11	64571250	64572000								HEXA	4.23701	chr15	72645750	72646500
MAP4K4	4.94326	chr2	102315000	102315750								HIF1A	6.05092	chr14	62178000	62178750
MAP6D1	0.993298	chr3	183543750	183544500								HIRIP3	2.74494	chr16	30006000	30006750
MAPK6	4.91342	chr15	52310250	52311000								HIST2H2BE	1.15305	chr1	149856000	149856750
MAPKAP1	4.06588	chr9	128468250	128469000								HM13	6.21221	chr20	30147750	30149250
MAST2	3.02259	chr1	46268250	46269000								HMCN1	0	chr1	185967000	185967750
MBNL1	2.10225	chr3	151984500	151985250								HMCN1	0	chr1	186124500	186125250
MBTPS1	4.69422	chr16	84150750	84151500								HN1L	5.64691	chr16	1739250	1740000
MC1R	0	chr16	89984250	89985000								HS6ST1	3.40594	chr2	129033000	129033750
MDM1	0	chr12	68726250	68727000								HS6ST1	3.40594	chr2	129063750	129064500
MEAF6	3.79444	chr1	37980750	37981500								HSP90B1	8.15189	chr12	104325000	104325750
MESP1	0	chr15	90294750	90295500								IGF1R	3.20133	chr15	99198000	99198750
MFSD3	3.82763	chr8	145733250	145734000								IGF1R	3.20133	chr15	99202500	99203250
MIOS	2.65172	chr7	7605750	7606500								IGF1R	3.20133	chr15	99210000	99210750
MLLT11	3.57153	chr1	151032750	151033500								IGF1R	3.20133	chr15	99211500	99213000
MLXIP	3.38625	chr12	122517000	122517750								IGF1R	3.20133	chr15	99226500	99227250
MPG	4.95357	chr16	126750	127500								IGF1R	3.20133	chr15	99259500	99260250
MR1	0.719709	chr1	181002000	181002750								IGF1R	3.20133	chr15	99270750	99271500
MRPL15	5.19372	chr8	55047000	55047750								IGF1R	3.20133	chr15	99288750	99289500
MRPL3	5.52299	chr3	131220750	131221500								IGF1R	3.20133	chr15	99291750	99293250
MRPL9	5.1736	chr1	151736250	151737000								IGF1R	3.20133	chr15	99294750	99295500
MSH3	2.31445	chr5	79949250	79950000								IGF1R	3.20133	chr15	99322500	99323250
MSRB2	3.33697	chr10	23385000	23385750								IGF1R	3.20133	chr15	99331500	99332250
MT2A	13.4114	chr16	56641500	56642250								IGF1R	3.20133	chr15	99350250	99351000
MTERFD1	3.01563	chr8	97272750	97273500								IGF1R	3.20133	chr15	99366000	99366750
MTERFD3	0.119675	chr12	107379750	107380500								IGF1R	3.20133	chr15	99394500	99395250
MTHFS	1.99948	chr15	80188500	80189250								IGF1R	3.20133	chr15	99397500	99399750
MTMR11	1.23178	chr1	149907750	149908500								IGF1R	3.20133	chr15	99400500	99401250
MTSS1	4.00384	chr8	125741250	125742000								IGF1R	3.20133	chr15	99402000	99402750
MTSS1L	3.32403	chr16	70720500	70721250								IGF1R	3.20133	chr15	99408750	99410250
MTX3	1.43972	chr5	79287000	79287750								IGF1R	3.20133	chr15	99415500	99416250
MUC1	0	chr1	155162250	155163000								IGF1R	3.20133	chr15	99417750	99418500
MYC	6.9043	chr8	128747250	128748000								IGF1R	3.20133	chr15	99420000	99420750
MYL12A	8.00092	chr18	3246750	3247500								IGF1R	3.20133	chr15	99428250	99429000
MYO5C	0	chr15	52587750	52588500								IGF1R	3.20133	chr15	99432000	99434250
NAMPT	4.52487	chr7	105926250	105927000								IGF1R	3.20133	chr15	99438750	99441000
NBN	3.26	chr8	90996750	90997500								IGF1R	3.20133	chr15	99442500	99444000
NBPF1	1.07824	chr1	16938750	16939500								IGF1R	3.20133	chr15	99444750	99445500
NBPF1	1.07824	chr1	16940250	16941000								IGF1R	3.20133	chr15	99447750	99448500
NCALD	0	chr8	102803250	102804000								IGF1R	3.20133	chr15	99450000	99450750
NDUFA8	6.35957	chr9	124920750	124921500								IGF1R	3.20133	chr15	99457500	99459000
NDUFB3	5.75828	chr2	201936750	201937500								IGF1R	3.20133	chr15	99484500	99485250
NDUFS3	5.59052	chr11	47601000	47601750								IGF1R	3.20133	chr15	99486750	99487500
NFKBIB	2.74275	chr19	39390750	39391500								IGSF3	3.51686	chr1	117124500	117125250
NGRN	4.56338	chr15	90807750	90808500								IGSF3	3.51686	chr1	117129000	117129750
NINJ1	5.50756	chr9	95896500	95897250								IQGAP1	6.25368	chr15	90943500	90944250
NIPAL2	2.55468	chr8	99305250	99306000								IQGAP1	6.25368	chr15	90994500	90995250
NIPAL2	2.55468	chr8	99306750	99307500								IQGAP1	6.25368	chr15	91022250	91023000
NIPSNAP3A	3.61652	chr9	107508750	107509500								IQGAP1	6.25368	chr15	91025250	91026000
NME1	7.73287	chr17	49230000	49230750								ISG20	2.46513	chr15	89190750	89192250
NNT	2.79719	chr5	43602000	43602750								ISG20L2	4.29182	chr1	156695250	156696000
NOL11	4.26393	chr17	65712750	65713500								JAGN1	4.77795	chr3	9935250	9936000
NOLC1	5.7093	chr10	103911000	103911750								KBTBD2	3.33528	chr7	32921250	32922000
NOXA1	0	chr9	140318250	140319000								KCTD10	4.71143	chr12	109900500	109901250
NSMCE2	3.70323	chr8	126104250	126105000								KDM2A	3.69965	chr11	67015500	67016250
NT5C3	2.50183	chr7	33101250	33102000								KIAA0196	3.86588	chr8	126074250	126075000
NUCKS1	5.56924	chr1	205719750	205720500								KIAA0196	3.86588	chr8	126075750	126076500
NUDCD1	3.32419	chr8	110345250	110346000								KIAA0196	3.86588	chr8	126078750	126079500
NUDT17	0	chr1	145589250	145590000								KIAA0196	3.86588	chr8	126081750	126083250
NUP160	3.38804	chr11	47870250	47871000								KIAA0196	3.86588	chr8	126088500	126089250
NUP205	4.35466	chr7	135243000	135243750								KIAA0196	3.86588	chr8	126095250	126096000
OAS1	0.257674	chr12	113344500	113345250								KIAA1324	0	chr1	109704750	109705500
OAS3	3.34716	chr12	113375250	113376000								KIAA1324	0	chr1	109710750	109711500
OAZ2	5.2279	chr15	64995750	64996500								KIAA1324	0	chr1	109736250	109737000
OBFC1	2.52859	chr10	105678000	105678750								KIAA1324	0	chr1	109740000	109742250
OGG1	1.15914	chr3	9792000	9792750								KIAA1324	0	chr1	109743750	109744500
ORAI3	3.40625	chr16	30960750	30961500								KIAA1370	1.14252	chr15	52875000	52875750
OSBPL1A	1.99344	chr18	21978000	21978750								KIAA1370	1.14252	chr15	52878000	52878750
OSBPL6	0	chr2	179058000	179058750								KIAA1370	1.14252	chr15	52884000	52884750
OSBPL7	0.382612	chr17	45899250	45900000								KIAA1370	1.14252	chr15	52887000	52887750
OSBPL8	3.08481	chr12	76952250	76953000								KIAA1370	1.14252	chr15	52907250	52908000
OSGIN1	1.20525	chr16	83987250	83988000								KIAA1370	1.14252	chr15	52944000	52946250
OSGIN2	1.58782	chr8	90913500	90914250								KIAA1429	3.33249	chr8	95534250	95535000
OTUD7B	1.89292	chr1	149982750	149983500								KIAA1429	3.33249	chr8	95541000	95541750
PACS1	3.93669	chr11	65836500	65837250								KIAA1609	4.19577	chr16	84511500	84512250
PANK1	0	chr10	91405500	91406250								KIAA1609	4.19577	chr16	84534750	84535500
PANK3	3.60961	chr5	168005250	168006000								KIAA1737	1.90718	chr14	77577000	77578500
PARD3B	0	chr2	205409250	205410000								KLF10	4.98791	chr8	103663500	103664250
PARP1	5.02059	chr1	226594500	226595250								KNTC1	2.16271	chr12	123094500	123095250
PARP4	4.40665	chr13	25086000	25086750								KPNB1	6.84307	chr17	45751500	45752250
PC	3.35235	chr11	66724500	66725250								KRT8	7.37015	chr12	53295000	53295750
PCBP1	7.37748	chr2	70313250	70314000								LAMA5	3.71846	chr20	60924750	60925500
PCNP	5.40562	chr3	101292000	101292750								LAMA5	3.71846	chr20	60926250	60927000
PHACTR4	1.84506	chr1	28764000	28764750								LAMA5	3.71846	chr20	60936000	60940500
PHC1	0.863891	chr12	9066000	9066750								LAPTM4B	5.62893	chr8	98810250	98811000
PHC2	5.53335	chr1	33816000	33816750								LARP4	2.06207	chr12	50819250	50820000
PHF19	4.44008	chr9	123639750	123640500								LASS2	5.59075	chr1	150943500	150945000
PHF23	4.43655	chr17	7143000	7143750								LASS2	5.59075	chr1	150945750	150946500
PHTF1	2.5198	chr1	114302250	114303000								LEO1	4.27411	chr15	52233750	52234500
PI4KB	1.81891	chr1	151299000	151299750								LEO1	4.27411	chr15	52257000	52257750
PICALM	4.88226	chr11	85780500	85781250								LFNG	2.70094	chr7	2567250	2568000
PIF1	1.67292	chr15	65118000	65118750								LLGL2	1.65876	chr17	73531500	73533000
PIGC	3.14074	chr1	172413000	172413750								LLGL2	1.65876	chr17	73545000	73546500
PIGY	5.55126	chr4	89445000	89445750								LLGL2	1.65876	chr17	73552500	73554000
PIKFYVE	2.19313	chr2	209130000	209130750								LMBR1	3.19225	chr7	156507000	156507750
PKM2	10.7057	chr15	72524250	72525000								LMNA	8.51	chr1	156089250	156090000
PKMYT1	4.41756	chr16	3030750	3031500								LMNA	8.51	chr1	156092250	156093000
PKP1	6.36608	chr1	201251250	201252000								LMNA	8.51	chr1	156094500	156095250
PKP2	3.96309	chr12	33050250	33051000								LMNA	8.51	chr1	156099750	156100500
PLAGL2	2.23816	chr20	30794250	30795000								LMX1B	1.41584	chr9	129404250	129405000
PLCG1	3.69025	chr20	39765000	39765750								LMX1B	1.41584	chr9	129408750	129409500
PMEPA1	3.86933	chr20	56283750	56284500								LMX1B	1.41584	chr9	129439500	129440250
PMEPA1	3.86933	chr20	56285250	56286000								LONRF2	0	chr2	100908750	100909500
PMM2	4.53971	chr16	8892000	8892750								LPCAT1	4.11561	chr5	1515750	1516500
PNKD	4.54217	chr2	219186750	219187500								LPCAT1	4.11561	chr5	1521000	1522500
POGZ	1.23632	chr1	151431750	151432500								LPIN3	2.64082	chr20	39973500	39974250
POLG2	1.90073	chr17	62493000	62494500								LRP11	4.31345	chr6	150163500	150164250
POLR2K	5.32328	chr8	101161500	101162250								LRP5	3.80694	chr11	68121750	68122500
POLR3GL	3.20659	chr1	145469250	145470000								LRP5	3.80694	chr11	68148000	68148750
POP1	3.12428	chr8	99129750	99130500								LSM3	6.1678	chr3	14238000	14238750
PPIB	8.73781	chr15	64455750	64456500								LYPD6	0	chr2	150308250	150309000
PPM1A	1.78802	chr14	60714750	60715500								MAL2	5.00319	chr8	120235500	120236250
PPM1J	1.6533	chr1	113258250	113259000								MAL2	5.00319	chr8	120239250	120240000
PPP1CA	6.84859	chr11	67169250	67170000								MAML1	2.3944	chr5	179187000	179187750
PPP1CB	5.02016	chr2	28973250	28974000								MAP3K3	2.1918	chr17	61702500	61703250
PPP1R15A	4.11668	chr19	49376250	49377000								MAP4K4	4.94326	chr2	102474750	102475500
PQLC3	2.89646	chr2	11294250	11295000								MAP4K5	3.18824	chr14	50988000	50988750
PRDM15	0.868221	chr21	43299750	43300500								MAPK6	4.91342	chr15	52315500	52316250
PRICKLE4	0.964887	chr6	41748750	41749500								MAPK6	4.91342	chr15	52321500	52322250
PRKACA	4.85099	chr19	14229000	14229750								MAPK6	4.91342	chr15	52333500	52335000
PRKAG1	5.37997	chr12	49411500	49412250								MAPK6	4.91342	chr15	52342500	52343250
PRPF18	3.39949	chr10	13628250	13629000								MAPK6	4.91342	chr15	52348500	52350750
PRPF38B	3.94965	chr1	109233750	109234500								MAPKAP1	4.06588	chr9	128223750	128224500
PRUNE	1.63784	chr1	150981000	150981750								MAPKAP1	4.06588	chr9	128239500	128240250
PSMC6	3.98633	chr14	53172750	53173500								MAPKAP1	4.06588	chr9	128320500	128321250
PSMD12	5.16163	chr17	65362500	65363250								MAPKAP1	4.06588	chr9	128418750	128419500
PSMD4	5.86686	chr1	151227750	151228500								MBTD1	0.551354	chr17	49320750	49321500
PSMD7	6.05998	chr16	74329500	74330250								MBTPS1	4.69422	chr16	84129750	84132000
PSME1	5.90843	chr14	24604500	24605250								MCCC2	3.92104	chr5	70896750	70897500
PSME2	4.93489	chr14	24615000	24615750								MCCC2	3.92104	chr5	70928250	70929000
PSRC1	3.04418	chr1	109826250	109827000								MCL1	6.61587	chr1	150547500	150550500
PTGFRN	5.49001	chr1	117453000	117453750								MDM4	0	chr1	204490500	204491250
PTK2	4.18753	chr8	142011750	142012500								MED10	5.0202	chr5	6377250	6378000
PTK6	0	chr20	62167500	62168250								MED15	4.05905	chr22	20921250	20922000
PTP4A1	5.3096	chr6	64281000	64281750								MED29	3.28196	chr19	39888000	39889500
PTPN1	5.84341	chr20	49125750	49126500								MEF2D	2.56337	chr1	156435000	156435750
PYCRL	3.1506	chr8	144690750	144691500								METRNL	1.2159	chr17	81046500	81048000
RAB11FIP3	1.9543	chr16	474750	475500								MGLL	3.04438	chr3	127535250	127536000
RAB14	4.86593	chr9	123964500	123965250								MINA	2.70247	chr3	97676250	97677000
RAB21	3.95176	chr12	72147750	72148500								MLPH	2.03763	chr2	238398000	238399500
RAB21	3.95176	chr12	72149250	72150000								MLPH	2.03763	chr2	238409250	238410000
RAB26	0	chr16	2197500	2198250								MLPH	2.03763	chr2	238410750	238411500
RAB27A	2.65087	chr15	55581000	55581750								MLPH	2.03763	chr2	238421250	238422000
RAB8B	2.41726	chr15	63480750	63481500								MON2	1.88573	chr12	62865750	62866500
RABGAP1	3.48629	chr9	125702250	125703000								MON2	1.88573	chr12	62898750	62899500
RABGAP1	3.48629	chr9	125703750	125704500								MPI	4.30626	chr15	75184500	75185250
RABGAP1L	2.37094	chr1	174127500	174128250								MPRIP	4.43513	chr17	16966500	16967250
RABGAP1L	2.37094	chr1	174129000	174129750								MR1	0.719709	chr1	181011750	181012500
RABIF	2.80465	chr1	202857000	202857750								MREG	3.2768	chr2	216844500	216845250
RAD23B	5.87776	chr9	110044500	110045250								MSI2	3.46665	chr17	55364250	55365000
RAPH1	2.49922	chr2	204400500	204401250								MSI2	3.46665	chr17	55370250	55371000
RARG	3.99342	chr12	53613000	53613750								MSI2	3.46665	chr17	55419750	55420500
RASAL1	0	chr12	113574000	113574750								MSI2	3.46665	chr17	55434750	55435500
RBBP9	2.6147	chr20	18477000	18478500								MSI2	3.46665	chr17	55446750	55448250
RBKS	0	chr2	28112250	28113000								MSI2	3.46665	chr17	55484250	55485000
RBM25	4.70369	chr14	73524000	73524750								MSI2	3.46665	chr17	55674750	55675500
RCCD1	1.48282	chr15	91498500	91499250								MSI2	3.46665	chr17	55700250	55701000
RCE1	2.69077	chr11	66611250	66612000								MSI2	3.46665	chr17	55740000	55740750
RCN2	4.72474	chr15	77223000	77223750								MTA1	4.11963	chr14	105888750	105889500
RCN2	4.72474	chr15	77224500	77225250								MTHFD2	5.89041	chr2	74433000	74433750
RDX	4.92064	chr11	110167500	110168250								MTHFS	1.99948	chr15	80166000	80166750
REEP3	4.55416	chr10	65280000	65280750								MTMR12	2.69705	chr5	32232000	32232750
RETSAT	4.97012	chr2	85581000	85581750								MTMR12	2.69705	chr5	32249250	32250000
RFX5	3.23639	chr1	151320000	151320750								MTMR12	2.69705	chr5	32255250	32256000
RGS16	0	chr1	182572500	182574000								MTSS1	4.00384	chr8	125574000	125574750
RGS3	3.098	chr9	116225250	116226750								MTSS1	4.00384	chr8	125580750	125581500
RHOC	7.43788	chr1	113250000	113250750								MTSS1	4.00384	chr8	125586750	125587500
RHOD	7.14819	chr11	66823500	66825000								MTSS1	4.00384	chr8	125604750	125605500
RHOF	0	chr12	122232000	122232750								MTSS1	4.00384	chr8	125631000	125631750
RHOV	0	chr15	41165250	41166000								MTSS1	4.00384	chr8	125638500	125639250
RIC8B	0.933323	chr12	107169000	107169750								MTSS1	4.00384	chr8	125667000	125667750
RIN1	4.30704	chr11	66103500	66104250								MTSS1	4.00384	chr8	125672250	125673000
RIPK2	2.6654	chr8	90768750	90769500								MTSS1	4.00384	chr8	125678250	125679000
RMND5B	2.62304	chr5	177557250	177558000								MTSS1	4.00384	chr8	125688000	125688750
RNF13	3.52169	chr3	149529750	149530500								MTSS1	4.00384	chr8	125715750	125716500
RNF181	6.30942	chr2	85821750	85822500								MTSS1	4.00384	chr8	125731500	125732250
RNF19A	2.94489	chr8	101322750	101323500								MUC1	0	chr1	155160000	155160750
RNF38	0.364057	chr9	36401250	36402000								MYL12A	8.00092	chr18	3250500	3251250
RNF44	2.40829	chr5	175965000	175965750								MYO5A	2.59333	chr15	52622250	52623000
ROMO1	7.82248	chr20	34287750	34288500								MYO5A	2.59333	chr15	52628250	52629000
RORC	0	chr1	151803000	151805250								MYO5A	2.59333	chr15	52640250	52641000
RPL28	8.93839	chr19	55896000	55896750								MYO5A	2.59333	chr15	52653000	52653750
RPS6KA4	5.22577	chr11	64125750	64126500								MYO5A	2.59333	chr15	52659000	52659750
RQCD1	4.71175	chr2	219434250	219435000								MYO5A	2.59333	chr15	52671000	52671750
RRM2B	2.69799	chr8	103250250	103251000								MYO5A	2.59333	chr15	52680000	52680750
RRM2B	2.69799	chr8	103251750	103252500								MYO5A	2.59333	chr15	52696500	52697250
RSRC1	2.95115	chr3	157828500	157829250								MYO5A	2.59333	chr15	52701750	52702500
RTN4	7.05905	chr2	55275000	55275750								MYO5C	0	chr15	52500750	52501500
RXRA	3.99769	chr9	137217000	137217750								MYO5C	0	chr15	52521000	52521750
S100A10	10.1917	chr1	151966500	151968000								MYO5C	0	chr15	52537500	52539000
S100A11	11.5472	chr1	152009250	152010000								MYO5C	0	chr15	52542750	52543500
S100A13	7.58961	chr1	153600000	153600750								MYO5C	0	chr15	52545000	52545750
S100A14	9.83423	chr1	153588000	153589500								MYO5C	0	chr15	52548750	52549500
S100P	1.13145	chr4	6694500	6696000								MYO5C	0	chr15	52553250	52554750
SAMD10	0	chr20	62610750	62611500								MYO5C	0	chr15	52575750	52576500
SARS	7.31116	chr1	109755750	109756500								MYO5C	0	chr15	52579500	52581000
SCPEP1	5.61154	chr17	55056000	55056750								MYO5C	0	chr15	52581750	52582500
SELENBP1	0	chr1	151344000	151344750								MYO5C	0	chr15	52584750	52585500
SELL	0	chr1	169680750	169681500								MYOF	5.52961	chr10	95196750	95197500
SELT	4.15998	chr3	150320250	150321000								MYOF	5.52961	chr10	95198250	95199000
SEMA3C	5.74146	chr7	80549250	80550000								MYOF	5.52961	chr10	95205000	95205750
SEMA4B	4.86696	chr15	90727500	90728250								MYOF	5.52961	chr10	95218500	95219250
SEMA4C	1.33886	chr2	97536000	97536750								MYOF	5.52961	chr10	95228250	95229000
SENP1	2.08194	chr12	48498750	48499500								NADK	3.3346	chr1	1689750	1691250
SENP1	2.08194	chr12	48500250	48501000								NADSYN1	4.54832	chr11	71199000	71199750
SEPX1	3.89958	chr16	1992000	1992750								NAV1	0	chr1	201714000	201714750
SERINC4	0	chr15	44091000	44091750								NAV1	0	chr1	201719250	201720000
SET	6.37832	chr9	131450250	131451000								NAV1	0	chr1	201729750	201730500
SF3B4	5.06241	chr1	149900250	149901000								NBN	3.26	chr8	90958500	90959250
SFT2D3	1.03262	chr2	128457750	128458500								NBPF1	1.07824	chr1	16934250	16935000
SGK3	0.557513	chr8	67623750	67624500								NCOA2	1.62173	chr8	71060250	71061000
SGPP1	3.2639	chr14	64194750	64195500								NDUFB9	7.15935	chr8	125560500	125562000
SH3BGR	0.0310987	chr21	40818000	40818750								NECAB1	0	chr8	91819500	91820250
SH3BGRL3	8.75881	chr1	26605500	26606250								NECAB1	0	chr8	91832250	91833000
SH3BP5	3.33347	chr3	15372750	15373500								NECAB1	0	chr8	91839000	91839750
SH3GLB2	4.05063	chr9	131789250	131790000								NECAB1	0	chr8	91842750	91843500
SH3RF2	3.36313	chr5	145315500	145316250								NECAB1	0	chr8	91883250	91884000
SIAH2	3.49002	chr3	150481500	150482250								NECAB1	0	chr8	91938000	91938750
SIDT1	0	chr3	113250750	113251500								NECAB1	0	chr8	91960500	91961250
SIX4	0.931948	chr14	61191000	61191750								NFKBIA	4.6411	chr14	35871750	35872500
SKP2	3.33143	chr5	36152250	36153000								NOB1	5.13184	chr16	69775500	69776250
SLC11A2	0.999387	chr12	51419250	51420000								NOTCH2	4.43156	chr1	120530250	120531000
SLC19A2	1.17508	chr1	169455750	169456500								NPLOC4	4.84328	chr17	79533750	79534500
SLC20A1	7.95311	chr2	113402250	113403000								NPM1	8.22367	chr5	170835750	170836500
SLC22A15	1.44369	chr1	116519250	116520000								NQO1	6.64969	chr16	69744750	69745500
SLC25A24	4.34779	chr1	108743250	108744000								NR1D2	1.27254	chr3	24000750	24001500
SLC25A32	3.43055	chr8	104426250	104427000								NRCAM	1.66933	chr7	107833500	107835000
SLC25A44	3.19018	chr1	156164250	156165000								NRCAM	1.66933	chr7	107840250	107841000
SLC26A1	0	chr4	986250	987000								NRCAM	1.66933	chr7	107841750	107842500
SLC35A4	4.50869	chr5	139944750	139945500								NRCAM	1.66933	chr7	107862750	107863500
SLC35B1	4.74724	chr17	47784000	47784750								NRCAM	1.66933	chr7	107886000	107887500
SLC35B1	4.74724	chr17	47785500	47786250								NRCAM	1.66933	chr7	107999250	108000000
SLC3A2	8.48417	chr11	62623500	62624250								NRCAM	1.66933	chr7	108006750	108007500
SLC3A2	8.48417	chr11	62647500	62648250								NRCAM	1.66933	chr7	108046500	108047250
SLC41A1	3.41592	chr1	205782750	205783500								NRCAM	1.66933	chr7	108075750	108076500
SLC44A1	3.95625	chr9	108006000	108006750								NRP1	5.45419	chr10	33616500	33617250
SLC45A3	0.788844	chr1	205648500	205649250								NSD1	2.41927	chr5	176562000	176562750
SLC9A8	0.698227	chr20	48428250	48429000								NSMCE2	3.70323	chr8	126114000	126114750
SLC9A8	0.698227	chr20	48429750	48430500								NSMCE2	3.70323	chr8	126123000	126123750
SLCO4A1	0	chr20	61274250	61275000								NSMCE2	3.70323	chr8	126128250	126129000
SLMO2	4.58467	chr20	57618000	57618750								NSMCE2	3.70323	chr8	126138000	126138750
SMAGP	4.31223	chr12	51664500	51665250								NSMCE2	3.70323	chr8	126155250	126156750
SMUG1	3.31043	chr12	54582750	54583500								NSMCE2	3.70323	chr8	126159750	126160500
SNAPC1	2.25039	chr14	62228250	62229000								NSMCE2	3.70323	chr8	126172500	126173250
SNRPA1	4.25361	chr15	101835750	101836500								NSMCE2	3.70323	chr8	126181500	126182250
SNRPE	4.57632	chr1	203831250	203832000								NSMCE2	3.70323	chr8	126186750	126187500
SNX1	3.39999	chr15	64387500	64388250								NSMCE2	3.70323	chr8	126198750	126199500
SNX24	3.03504	chr5	122181750	122182500								NSMCE2	3.70323	chr8	126224250	126225000
SNX27	2.036	chr1	151584000	151584750								NSMCE2	3.70323	chr8	126243000	126243750
SNX33	4.31675	chr15	75940500	75941250								NSMCE2	3.70323	chr8	126290250	126291000
SOAT1	3.74814	chr1	179262000	179262750								NSMCE2	3.70323	chr8	126291750	126292500
SP1	2.73262	chr12	53772750	53773500								NSMCE2	3.70323	chr8	126297750	126298500
SPAG7	4.96135	chr17	4871250	4872000								NSMCE2	3.70323	chr8	126306750	126307500
SPATA2	1.53438	chr20	48532500	48533250								NSMCE2	3.70323	chr8	126340500	126342000
SPPL2A	3.36741	chr15	51057750	51058500								NSMCE2	3.70323	chr8	126346500	126347250
SPTBN2	1.76711	chr11	66487500	66488250								NSMCE2	3.70323	chr8	126348750	126349500
SQLE	6.37286	chr8	126009750	126010500								NSMCE2	3.70323	chr8	126350250	126351000
SQLE	6.37286	chr8	126011250	126012000								NSMCE2	3.70323	chr8	126376500	126377250
SRBD1	2.41536	chr2	45838500	45839250								NUAK2	0.918386	chr1	205285500	205286250
SRGAP1	2.21205	chr12	64239000	64239750								NUTF2	6.88679	chr16	67894500	67895250
SRGAP3	1.68629	chr3	9291000	9291750								OAZ2	5.2279	chr15	64992000	64992750
SRI	5.66296	chr7	87849750	87850500								OCLN	0	chr5	68798250	68799000
SRPK2	3.23922	chr7	104908500	104910000								ODF2	0.77815	chr9	131244000	131244750
SSH1	3.38491	chr12	109250250	109251000								ORAI1	3.74842	chr12	122070750	122071500
SSH3	4.48276	chr11	67070250	67071000								OSGIN2	1.58782	chr8	90916500	90917250
SSR2	6.87724	chr1	155989500	155990250								OSGIN2	1.58782	chr8	90922500	90923250
ST3GAL5	2.23524	chr2	86116500	86117250								OSGIN2	1.58782	chr8	90929250	90930000
ST6GALNAC4	3.09662	chr9	130678500	130679250								OSGIN2	1.58782	chr8	90931500	90932250
STAMBP	2.10195	chr2	74056500	74057250								OSGIN2	1.58782	chr8	90937500	90938250
STARD10	3.93723	chr11	72504000	72504750								OTUD7B	1.89292	chr1	149958000	149958750
STAT6	5.17889	chr12	57504000	57505500								PABPC1	8.00384	chr8	101731500	101733000
STK40	2.24799	chr1	36852000	36852750								PACS1	3.93669	chr11	65847750	65848500
STRADA	1.82905	chr17	61818000	61818750								PACS1	3.93669	chr11	65851500	65852250
STXBP4	0.0829205	chr17	53046750	53047500								PARL	4.37487	chr3	183563250	183564000
SVOPL	0	chr7	138348000	138348750								PAX8	0	chr2	113997750	113998500
SYPL1	6.57011	chr7	105751500	105752250								PBX1	0	chr1	164606250	164607000
SYPL1	6.57011	chr7	105753000	105753750								PBX3	2.12414	chr9	128514000	128514750
SYT12	0	chr11	66789750	66790500								PCDH1	4.11081	chr5	141245250	141246000
TADA3	4.78086	chr3	9833250	9834000								PCSK6	0	chr15	101981250	101982000
TAF13	5.46683	chr1	109617750	109618500								PDCL	2.77597	chr9	125589000	125589750
TAOK2	2.5395	chr16	29985750	29986500								PDE8A	2.80295	chr15	85623750	85624500
TARBP2	2.55836	chr12	53895000	53895750								PDE8A	2.80295	chr15	85668000	85668750
TBC1D13	2.46412	chr9	131550000	131550750								PDXK	4.27314	chr21	45140250	45141750
TBC1D2	5.10824	chr9	101016750	101017500								PDXK	4.27314	chr21	45147000	45148500
TBC1D23	1.22854	chr3	99978750	99979500								PDZD2	0	chr5	32109750	32110500
TBC1D23	1.22854	chr3	99980250	99981000								PELP1	3.95106	chr17	4582500	4583250
TBC1D5	2.02847	chr3	17782500	17783250								PFDN1	5.25726	chr5	139638750	139639500
TBK1	2.74531	chr12	64845000	64845750								PFKP	7.47596	chr10	3132750	3133500
TBK1	2.74531	chr12	64846500	64847250								PFKP	7.47596	chr10	3168750	3169500
TBX6	0	chr16	30102750	30103500								PHF19	4.44008	chr9	123636000	123638250
TEAD4	2.99768	chr12	3069000	3069750								PHTF1	2.5198	chr1	114240750	114241500
TELO2	3.39732	chr16	1542750	1543500								PHTF1	2.5198	chr1	114254250	114255000
TENC1	1.59143	chr12	53441250	53442750								PHTF1	2.5198	chr1	114285750	114286500
TES	5.56205	chr7	115849500	115850250								PHTF1	2.5198	chr1	114291750	114292500
TFAP2C	3.12816	chr20	55203000	55203750								PI4KB	1.81891	chr1	151284000	151284750
TFF1	0	chr21	43785750	43787250								PIK3C2B	0.226385	chr1	204414750	204416250
TFF3	0	chr21	43735500	43736250								PIK3C2B	0.226385	chr1	204446250	204447000
TGFB3	0	chr14	76447500	76448250								PIK3C2B	0.226385	chr1	204448500	204450000
TGOLN2	3.98132	chr2	85555500	85556250								PIK3CB	3.2092	chr3	138413250	138414000
THAP5	2.2678	chr7	108209250	108210000								PITPNC1	4.12542	chr17	65391750	65392500
TIGD6	0	chr5	149379000	149379750								PITPNC1	4.12542	chr17	65475750	65476500
TLN1	5.5058	chr9	35733000	35733750								PITPNC1	4.12542	chr17	65634000	65634750
TM2D3	3.30714	chr15	102191250	102192000								PKM2	10.7057	chr15	72514500	72515250
TMEM115	3.94153	chr3	50396250	50397000								PKM2	10.7057	chr15	72519000	72519750
TMEM186	2.77149	chr16	8890500	8891250								PKM2	10.7057	chr15	72520500	72522000
TMEM189-UBE2V1	2.09311	chr20	48770250	48771000								PKP1	6.36608	chr1	201279750	201281250
TMEM64	2.66468	chr8	91658250	91659000								PLAGL2	2.23816	chr20	30791250	30792750
TMEM65	1.86948	chr8	125385000	125385750								PLCD3	5.37537	chr17	43200750	43201500
TMOD3	5.33304	chr15	52121250	52122000								PLCG1	3.69025	chr20	39770250	39771000
TMSL3	9.58323	chrX	12992250	12993000								PLCG1	3.69025	chr20	39779250	39780000
TMX4	4.0786	chr20	8000250	8001000								PLEKHA6	1.93829	chr1	204222750	204223500
TNFSF10	0.606395	chr3	172240500	172241250								PLEKHA6	1.93829	chr1	204263250	204264000
TNK2	3.64819	chr3	195621750	195622500								PLEKHA6	1.93829	chr1	204264750	204265500
TNPO1	3.52542	chr5	72143250	72144000								PLEKHA6	1.93829	chr1	204270750	204271500
TOM1L1	4.38539	chr17	52977000	52977750								PLEKHA6	1.93829	chr1	204289500	204290250
TOMM34	5.14845	chr20	43587750	43588500								PLEKHF2	2.75236	chr8	96152250	96153000
TOR3A	4.37747	chr1	179050500	179051250								PLEKHF2	2.75236	chr8	96162750	96163500
TPD52L2	5.87221	chr20	62495250	62496000								PLEKHF2	2.75236	chr8	96166500	96167250
TPM1	7.00985	chr15	63341250	63342000								PLEKHG3	4.26718	chr14	65174250	65175000
TPM3	6.35612	chr1	154155750	154156500								PLXNA1	5.12466	chr3	126738000	126738750
TRIM38	2.26488	chr6	25962750	25963500								PMS2	2.01398	chr7	6035250	6036000
TRIM52	0.440718	chr5	180687000	180687750								POGK	3.74559	chr1	166809750	166810500
TRMT5	2.25142	chr14	61446750	61447500								POGZ	1.23632	chr1	151413000	151413750
TRPM7	2.34974	chr15	50979000	50979750								POLR1A	3.47425	chr2	86298750	86300250
TSC1	1.59578	chr9	135820500	135821250								POLR3C	3.83307	chr1	145608750	145609500
TSC22D1	6.17541	chr13	45011250	45012000								POMT2	2.66132	chr14	77769000	77769750
TSPYL5	1.14076	chr8	98290500	98291250								POMT2	2.66132	chr14	77770500	77771250
TTC21B	1.23356	chr2	166810500	166811250								PPCDC	1.65263	chr15	75335250	75336000
TTC35	4.49393	chr8	109455000	109455750								PPL	5.48987	chr16	4965000	4965750
TTPAL	3.19288	chr20	43104000	43104750								PPL	5.48987	chr16	4974750	4976250
TUBA1B	9.49907	chr12	49525500	49526250								PPP1R15B	3.3126	chr1	204375000	204375750
TWF1	5.43104	chr12	44200500	44201250								PPP2R4	3.41205	chr9	131901000	131901750
TWF2	6.04437	chr3	52272000	52272750								PPP2R4	3.41205	chr9	131904750	131905500
TXNDC11	3.48234	chr16	11837250	11838000								PRDX5	8.27071	chr11	64086750	64087500
TXNDC15	2.82066	chr5	134209500	134210250								PRKAA1	3.54846	chr5	40775250	40776000
TXNIP	4.25816	chr1	145437750	145438500								PRKCE	0	chr2	46218750	46219500
TXNRD1	5.09036	chr12	104679750	104680500								PRKCE	0	chr2	46398750	46399500
UBA5	3.60546	chr3	132379500	132380250								PRKRIP1	2.13424	chr7	102056250	102057000
UBAC1	4.57609	chr9	138853500	138854250								PRLR	0	chr5	35198250	35199000
UBE2R2	4.0424	chr9	33816000	33816750								PRLR	0	chr5	35202000	35203500
UBE3C	5.31007	chr7	156930750	156931500								PRLR	0	chr5	35213250	35214000
UBL7	3.73789	chr15	74754000	74754750								PRMT7	2.71774	chr16	68366250	68367000
UBR5	3.5472	chr8	103425000	103425750								PRPF40B	2.54511	chr12	50036250	50037000
UEVLD	2.62809	chr11	18610500	18611250								PRPF6	4.91934	chr20	62641500	62643000
UHRF1BP1	1.1485	chr6	34760250	34761000								PRR11	4.18492	chr17	57239250	57240000
UIMC1	1.08367	chr5	176432250	176433000								PRUNE	1.63784	chr1	150996750	150997500
UNC13D	0.0206835	chr17	73839750	73840500								PSMA7	8.13445	chr20	60717000	60717750
UNC13D	0.0206835	chr17	73841250	73842000								PSMB7	7.60922	chr9	127148250	127149000
UNC45A	4.7124	chr15	91477500	91478250								PSMC3	6.17285	chr11	47446500	47447250
UNKL	0.338624	chr16	1464750	1465500								PSMD12	5.16163	chr17	65361000	65361750
UQCRB	4.23146	chr8	97246500	97247250								PTGES2	4.45568	chr9	130887000	130887750
USF1	2.95066	chr1	161016000	161016750								PTGFRN	5.49001	chr1	117514500	117516000
USP31	1.96954	chr16	23159250	23160000								PTK2	4.18753	chr8	141744000	141744750
UTP23	2.27453	chr8	117777750	117778500								PTK2	4.18753	chr8	141800250	141802500
UVRAG	1.52978	chr11	75525000	75525750								PTK2	4.18753	chr8	141936000	141936750
VAMP4	0.300663	chr1	171711750	171712500								PTK2	4.18753	chr8	141954000	141954750
VAV3	0.496902	chr1	108506250	108507000								PTPN1	5.84341	chr20	49128000	49128750
VDAC1	5.97153	chr5	133341000	133341750								PTPN21	2.12164	chr14	88934250	88935750
VDR	4.61373	chr12	48297750	48298500								PTPN21	2.12164	chr14	88942500	88943250
VEPH1	0	chr3	157216500	157218000								PTPRF	5.62151	chr1	44047500	44048250
VGLL4	2.55694	chr3	11762250	11763000								PTTG1IP	6.24079	chr21	46278000	46278750
VPS13B	1.06639	chr8	100024500	100025250								PTTG1IP	6.24079	chr21	46289250	46290000
VPS13B	1.06639	chr8	100026000	100026750								PTTG1IP	6.24079	chr21	46291500	46292250
VPS33B	3.00593	chr15	91564500	91565250								PURB	2.93086	chr7	44923500	44924250
VPS33B	3.00593	chr15	91566000	91566750								PYGB	8.03108	chr20	25260750	25261500
VPS45	3.26695	chr1	150038250	150039000								QSOX1	4.51275	chr1	180136500	180138000
VPS72	4.4098	chr1	151161750	151162500								R3HDM2	2.593	chr12	57673500	57675000
WARS2	2.32893	chr1	119682000	119682750								RAB14	4.86593	chr9	123962250	123963000
WDHD1	2.73958	chr14	55492500	55493250								RAB22A	2.8221	chr20	56900250	56901000
WDR24	1.93569	chr16	740250	741000								RAB30	0.688977	chr11	82766250	82767000
WDR25	1.12607	chr14	100842750	100843500								RAB31	3.80166	chr18	9757500	9758250
WDR38	0	chr9	127614750	127615500								RAB3D	3.77459	chr19	11435250	11436000
WDR73	3.02133	chr15	85197750	85198500								RAC1	6.02896	chr7	6432750	6433500
WISP2	0	chr20	43343250	43344000								RAI1	3.31751	chr17	17589000	17589750
WWOX	1.44661	chr16	78132750	78133500								RAI1	3.31751	chr17	17613750	17614500
WWP1	3.41434	chr8	87354000	87354750								RALGDS	2.61376	chr9	135990000	135990750
WWP1	3.41434	chr8	87355500	87356250								RAPGEF1	3.06675	chr9	134469750	134470500
XRCC6BP1	2.32616	chr12	58334250	58335000								RAPGEF1	3.06675	chr9	134511000	134511750
XRN1	1.30244	chr3	142167000	142167750								RAPGEF1	3.06675	chr9	134551500	134552250
YOD1	1.51802	chr1	207225000	207225750								RAPGEF1	3.06675	chr9	134607000	134607750
YTHDF1	4.06234	chr20	61848000	61848750								RAPGEF1	3.06675	chr9	134610750	134611500
YWHAZ	7.28413	chr8	101965500	101966250								RARG	3.99342	chr12	53610750	53612250
ZBED3	0	chr5	76383000	76383750								RBM14	3.2201	chr11	66385500	66387000
ZBTB26	0	chr9	125692500	125693250								RBM18	3.72909	chr9	125023500	125024250
ZBTB3	0.00842952	chr11	62520750	62521500								RECQL4	2.7857	chr8	145740000	145740750
ZC3H10	0.250295	chr12	56512500	56513250								RHBDD2	4.35219	chr7	75509250	75510000
ZC3H12A	2.5316	chr1	37938750	37939500								RHOBTB3	0	chr5	95094750	95096250
ZC3H18	3.90589	chr16	88635750	88636500								RHOBTB3	0	chr5	95109000	95109750
ZC3H18	3.90589	chr16	88637250	88638000								RHOD	7.14819	chr11	66829500	66830250
ZC3HAV1	3.19359	chr7	138794250	138795000								RHPN2	1.34795	chr19	33543000	33543750
ZDHHC12	5.49661	chr9	131485500	131486250								RILPL1	2.88293	chr12	124000500	124001250
ZFHX3	0.032383	chr16	73082250	73083000								RIOK1	3.30072	chr6	7417500	7418250
ZFP1	1.49982	chr16	75181500	75182250								RIPK2	2.6654	chr8	90788250	90789000
ZFYVE20	2.28912	chr3	15139500	15140250								RMND1	3.42208	chr6	151757250	151758000
ZNF148	2.04989	chr3	125094750	125095500								RNF114	4.45206	chr20	48561750	48562500
ZNF280D	0.59986	chr15	57024750	57025500								RNF213	2.58775	chr17	78368250	78369000
ZNF296	0	chr19	45579750	45580500								RNF216	1.92664	chr7	5733000	5733750
ZNF354B	0.610983	chr5	178286250	178287000								RNF32	0	chr7	156459000	156459750
ZNF48	0	chr16	30407250	30408000								RNF43	1.29091	chr17	56442000	56442750
ZNF598	4.2359	chr16	2060250	2061000								RNF43	1.29091	chr17	56465250	56466750
ZNF641	0	chr12	48743250	48744000								RPRD2	2.311	chr1	150359250	150360000
ZNF646	1.22437	chr16	31086000	31086750								RPRD2	2.311	chr1	150395250	150396000
ZNF652	0	chr17	47439750	47440500								RPRD2	2.311	chr1	150402000	150402750
ZNF672	2.99249	chr1	249131250	249132000								RPRD2	2.311	chr1	150446250	150447000
ZNF778	0	chr16	89283000	89283750								RPS18	10.0155	chr6	33240750	33241500
ZNF782	0	chr9	99615750	99616500								RPS5	9.36265	chr19	58905750	58906500
ZNF785	0.258061	chr16	30597000	30597750								RRBP1	5.5272	chr20	17658750	17659500
ZNHIT2	2.84609	chr11	64884000	64884750								RRBP1	5.5272	chr20	17660250	17661000
												RRM2B	2.69799	chr8	103242750	103243500
												RSBN1	0.984925	chr1	114338250	114339000
												RSBN1	0.984925	chr1	114340500	114341250
												RUNX1	3.79562	chr21	36167250	36168000
												RUNX1	3.79562	chr21	36208500	36209250
												RUNX1	3.79562	chr21	36217500	36219750
												RUNX1	3.79562	chr21	36236250	36237000
												RUNX1	3.79562	chr21	36249750	36250500
												RUNX1	3.79562	chr21	36254250	36255000
												RUVBL1	5.98986	chr3	127830750	127831500
												RXRA	3.99769	chr9	137249250	137250000
												RXRA	3.99769	chr9	137252250	137253750
												RXRA	3.99769	chr9	137258250	137260500
												RXRA	3.99769	chr9	137264250	137265000
												RXRA	3.99769	chr9	137266500	137267250
												RXRA	3.99769	chr9	137269500	137270250
												RXRA	3.99769	chr9	137271750	137272500
												RXRA	3.99769	chr9	137279250	137280000
												RXRA	3.99769	chr9	137298750	137299500
												RXRA	3.99769	chr9	137304750	137306250
												S100A10	10.1917	chr1	151960500	151961250
												S100A10	10.1917	chr1	151962750	151965000
												S100A11	11.5472	chr1	152006250	152007000
												S100A11	11.5472	chr1	152007750	152008500
												SAMD10	0	chr20	62606250	62607000
												SAMD10	0	chr20	62608500	62609250
												SAP30BP	4.6166	chr17	73689750	73690500
												SARS	7.31116	chr1	109770000	109770750
												SCAMP2	4.97408	chr15	75149250	75150000
												SCAMP2	4.97408	chr15	75162750	75163500
												SCUBE2	0	chr11	9098250	9099000
												SDC4	6.85045	chr20	43965000	43965750
												SDC4	6.85045	chr20	43968750	43971000
												SDK1	0	chr7	4284750	4285500
												SEC11A	6.42162	chr15	85257750	85258500
												SEMA3B	1.35895	chr3	50308500	50309250
												SEMA3C	5.74146	chr7	80502750	80503500
												SEMA3C	5.74146	chr7	80505750	80506500
												SEMA3C	5.74146	chr7	80512500	80513250
												SEMA4B	4.86696	chr15	90734250	90735750
												SEMA4B	4.86696	chr15	90755250	90756750
												SETX	3.00532	chr9	135184500	135185250
												SETX	3.00532	chr9	135228750	135229500
												SF3B3	4.59221	chr16	70595250	70596000
												SF3B4	5.06241	chr1	149896500	149897250
												SH3BP5	3.33347	chr3	15328500	15329250
												SH3BP5	3.33347	chr3	15333750	15335250
												SH3BP5	3.33347	chr3	15361500	15362250
												SH3BP5	3.33347	chr3	15366750	15368250
												SH3BP5	3.33347	chr3	15369000	15369750
												SH3BP5	3.33347	chr3	15371250	15372750
												SH3GLB2	4.05063	chr9	131785500	131786250
												SIL1	4.43267	chr5	138357750	138358500
												SLC22A5	1.92281	chr5	131714250	131715000
												SLC22A5	1.92281	chr5	131723250	131724000
												SLC22A5	1.92281	chr5	131724750	131726250
												SLC25A24	4.34779	chr1	108678000	108678750
												SLC25A24	4.34779	chr1	108679500	108680250
												SLC25A24	4.34779	chr1	108699000	108699750
												SLC25A25	1.5254	chr9	130840500	130842000
												SLC25A25	1.5254	chr9	130857000	130857750
												SLC25A25	1.5254	chr9	130861500	130862250
												SLC2A1	7.39117	chr1	43408500	43409250
												SLC37A1	1.26749	chr21	43936500	43937250
												SLC37A1	1.26749	chr21	43938000	43940250
												SLC3A2	8.48417	chr11	62649750	62652000
												SLC3A2	8.48417	chr11	62652750	62653500
												SLC41A1	3.41592	chr1	205767750	205768500
												SLC44A1	3.95625	chr9	108061500	108062250
												SLC7A5	9.0987	chr16	87867750	87869250
												SLC9A3R1	3.91193	chr17	72756750	72757500
												SLC9A8	0.698227	chr20	48483750	48484500
												SLCO4A1	0	chr20	61284000	61284750
												SMAD3	2.35781	chr15	67371750	67372500
												SMAD3	2.35781	chr15	67374750	67375500
												SMAD3	2.35781	chr15	67397250	67398000
												SMAD3	2.35781	chr15	67398750	67399500
												SMAD3	2.35781	chr15	67407000	67407750
												SMAD3	2.35781	chr15	67419000	67419750
												SMAD3	2.35781	chr15	67467000	67467750
												SMAD6	0	chr15	67054500	67056000
												SMAD6	0	chr15	67056750	67057500
												SMAD6	0	chr15	67059000	67059750
												SNAP29	3.03599	chr22	21241500	21242250
												SNRPE	4.57632	chr1	203839500	203840250
												SNX27	2.036	chr1	151588500	151589250
												SNX27	2.036	chr1	151627500	151628250
												SNX27	2.036	chr1	151653000	151653750
												SNX33	4.31675	chr15	75942750	75944250
												SNX8	2.25131	chr7	2309250	2310000
												SORT1	2.11403	chr1	109913250	109914000
												SOX13	2.128	chr1	204052500	204053250
												SOX13	2.128	chr1	204062250	204063000
												SOX13	2.128	chr1	204071250	204072000
												SOX13	2.128	chr1	204072750	204073500
												SP3	2.66293	chr2	174779250	174780000
												SPAG1	1.93745	chr8	101228250	101229000
												SPAG1	1.93745	chr8	101250750	101251500
												SPINT1	5.49793	chr15	41138250	41140500
												SPOPL	2.22704	chr2	139273500	139274250
												SPPL2A	3.36741	chr15	51045000	51045750
												SPTLC1	4.44235	chr9	94857000	94857750
												SQLE	6.37286	chr8	126019500	126020250
												SQLE	6.37286	chr8	126021000	126021750
												SQLE	6.37286	chr8	126033000	126033750
												SRGAP1	2.21205	chr12	64413000	64413750
												SRGAP2	1.62031	chr1	206621250	206622750
												SS18L1	1.82694	chr20	60730500	60731250
												STARD13	0.741307	chr13	33690000	33690750
												STARD13	0.741307	chr13	33699750	33700500
												STK10	3.81329	chr5	171534000	171534750
												STK3	2.95908	chr8	99738000	99738750
												STRADA	1.82905	chr17	61804500	61805250
												STX6	4.14258	chr1	180987750	180988500
												SUSD1	0.0936413	chr9	114823500	114824250
												SYCP2	0	chr20	58479000	58479750
												SYCP2	0	chr20	58500750	58501500
												SYNE2	1.65852	chr14	64668000	64668750
												SYTL2	0	chr11	85495500	85496250
												TBC1D2	5.10824	chr9	100977750	100978500
												TBC1D2	5.10824	chr9	100981500	100982250
												TBC1D2	5.10824	chr9	101012250	101013000
												TBC1D9	3.00242	chr4	141581250	141582000
												TDG	2.99981	chr12	104363250	104364000
												TEX2	4.93428	chr17	62337750	62338500
												TFE3	4.24696	chrX	48897000	48897750
												TGOLN2	3.98132	chr2	85551750	85552500
												THRB	0	chr3	24279000	24279750
												THSD4	3.45989	chr15	71544000	71545500
												THSD4	3.45989	chr15	71628750	71629500
												THSD4	3.45989	chr15	71739750	71741250
												THSD4	3.45989	chr15	71865000	71865750
												THSD4	3.45989	chr15	71984250	71985000
												THSD4	3.45989	chr15	72039000	72039750
												THSD4	3.45989	chr15	72054000	72054750
												TLE1	2.05932	chr9	84300750	84301500
												TMBIM6	7.69983	chr12	50144250	50145000
												TMCC1	1.53087	chr3	129513000	129513750
												TMED3	6.17098	chr15	79607250	79608000
												TMEM11	3.65325	chr17	21103500	21104250
												TMEM111	5.05545	chr3	10011750	10012500
												TMEM111	5.05545	chr3	10018500	10019250
												TMEM127	2.88632	chr2	96925500	96926250
												TMEM189-UBE2V1	2.09311	chr20	48766500	48768000
												TMEM43	5.24765	chr3	14184000	14185500
												TMEM5	3.29019	chr12	64199250	64200750
												TMEM63A	2.62892	chr1	226059000	226059750
												TMEM64	2.66468	chr8	91634250	91635000
												TMEM64	2.66468	chr8	91637250	91638000
												TMEM64	2.66468	chr8	91640250	91641000
												TMEM64	2.66468	chr8	91652250	91653000
												TMEM64	2.66468	chr8	91653750	91654500
												TMEM64	2.66468	chr8	91655250	91657500
												TMOD3	5.33304	chr15	52125000	52126500
												TMOD3	5.33304	chr15	52129500	52131000
												TMOD3	5.33304	chr15	52134750	52135500
												TMOD3	5.33304	chr15	52138500	52140000
												TMOD3	5.33304	chr15	52144500	52145250
												TMOD3	5.33304	chr15	52152000	52152750
												TMOD3	5.33304	chr15	52161000	52161750
												TMOD3	5.33304	chr15	52166250	52167750
												TMOD3	5.33304	chr15	52170750	52171500
												TMOD3	5.33304	chr15	52176750	52177500
												TMOD3	5.33304	chr15	52199250	52200000
												TNFAIP8L3	2.02068	chr15	51351000	51351750
												TNFRSF1A	5.34453	chr12	6444000	6445500
												TNPO3	4.16943	chr7	128602500	128603250
												TNRC6A	2.67305	chr16	24783000	24783750
												TOM1L2	3.75556	chr17	17758500	17759250
												TOP1	5.14306	chr20	39715500	39716250
												TOP1	5.14306	chr20	39739500	39740250
												TOR3A	4.37747	chr1	179064000	179064750
												TPM3	6.35612	chr1	154151250	154152000
												TRAF2	3.37452	chr9	139795500	139797750
												TRAM2	2.85237	chr6	52369500	52370250
												TRERF1	1.40863	chr6	42207000	42207750
												TRIM26	2.96384	chr6	30174750	30175500
												TRMT12	2.27263	chr8	125464500	125465250
												TRPM7	2.34974	chr15	50906250	50907000
												TRPM7	2.34974	chr15	50919750	50920500
												TRPM7	2.34974	chr15	50931750	50932500
												TRPM7	2.34974	chr15	50945250	50946000
												TRPM7	2.34974	chr15	50967750	50968500
												TRPS1	1.25659	chr8	116624250	116625000
												TRRAP	2.55876	chr7	98520000	98520750
												TSTA3	6.08481	chr8	144698250	144699000
												TTC7A	3.80775	chr2	47190750	47191500
												TTC7A	3.80775	chr2	47192250	47193000
												TTC7A	3.80775	chr2	47198250	47199000
												TTC7A	3.80775	chr2	47210250	47211000
												TTC7A	3.80775	chr2	47214750	47215500
												TTC7A	3.80775	chr2	47256000	47256750
												TTC7A	3.80775	chr2	47260500	47263500
												TTC7A	3.80775	chr2	47270250	47271000
												TTF2	2.81678	chr1	117604500	117606000
												TUBA1C	8.94596	chr12	49660500	49661250
												TUBA1C	8.94596	chr12	49662000	49662750
												TUBB1	0	chr20	57595500	57596250
												TXNDC11	3.48234	chr16	11799750	11800500
												UBAC1	4.57609	chr9	138843750	138844500
												UBE2G2	4.45335	chr21	46193250	46194000
												UBE2G2	4.45335	chr21	46198500	46199250
												UBE2H	4.12583	chr7	129546750	129547500
												UBE2V1	5.84382	chr20	48702000	48702750
												UBE3C	5.31007	chr7	156944250	156945750
												UBE3C	5.31007	chr7	157047750	157048500
												UBR5	3.5472	chr8	103271250	103272000
												UBR5	3.5472	chr8	103284000	103284750
												UBR5	3.5472	chr8	103314750	103315500
												UBR5	3.5472	chr8	103343250	103344000
												UBR5	3.5472	chr8	103352250	103353000
												UBR5	3.5472	chr8	103365000	103365750
												UBR5	3.5472	chr8	103379250	103380000
												UBR5	3.5472	chr8	103386000	103386750
												UBR5	3.5472	chr8	103416000	103416750
												UBR5	3.5472	chr8	103422750	103423500
												USP10	4.78882	chr16	84769500	84770250
												USP10	4.78882	chr16	84793500	84794250
												USP31	1.96954	chr16	23091000	23091750
												UVRAG	1.52978	chr11	75807750	75808500
												VANGL1	2.61104	chr1	116188500	116189250
												VANGL1	2.61104	chr1	116190750	116191500
												VANGL1	2.61104	chr1	116207250	116209500
												VANGL1	2.61104	chr1	116211750	116212500
												VANGL1	2.61104	chr1	116213250	116214750
												VANGL1	2.61104	chr1	116219250	116220000
												VANGL1	2.61104	chr1	116221500	116222250
												VANGL1	2.61104	chr1	116236500	116237250
												VAPB	3.26697	chr20	56982750	56984250
												VPS13B	1.06639	chr8	100110000	100110750
												VPS13B	1.06639	chr8	100799250	100800000
												VPS13B	1.06639	chr8	100879500	100880250
												VPS37C	2.38364	chr11	60920250	60921000
												VPS45	3.26695	chr1	150040500	150041250
												WDR25	1.12607	chr14	100883250	100884000
												WDR34	4.89382	chr9	131397000	131399250
												WDR61	5.25905	chr15	78582000	78582750
												WDR61	5.25905	chr15	78583500	78585000
												WHSC1	3.53047	chr4	1941750	1942500
												WIPI1	4.07763	chr17	66437250	66438000
												WIPI1	4.07763	chr17	66452250	66453000
												WISP2	0	chr20	43348500	43349250
												WISP2	0	chr20	43350000	43350750
												WSB2	5.39581	chr12	118490250	118491000
												WWP1	3.41434	chr8	87357000	87357750
												WWP1	3.41434	chr8	87367500	87368250
												WWP1	3.41434	chr8	87380250	87381000
												WWP1	3.41434	chr8	87382500	87383250
												WWP1	3.41434	chr8	87428250	87429000
												WWP1	3.41434	chr8	87447000	87447750
												WWP1	3.41434	chr8	87453750	87454500
												WWP1	3.41434	chr8	87463500	87464250
												WWTR1	3.71265	chr3	149373750	149374500
												YTHDF1	4.06234	chr20	61827000	61827750
												YTHDF1	4.06234	chr20	61837500	61839000
												YTHDF1	4.06234	chr20	61845750	61846500
												YWHAG	6.85736	chr7	75986250	75987000
												ZBTB7A	3.64168	chr19	4061250	4062000
												ZBTB7B	3.43054	chr1	154977750	154978500
												ZBTB7B	3.43054	chr1	154979250	154980000
												ZC3H11A	3.88181	chr1	203766000	203766750
												ZC3H12A	2.5316	chr1	37944750	37945500
												ZC3H7A	4.06606	chr16	11851500	11852250
												ZCCHC14	1.74973	chr16	87449250	87450750
												ZDHHC18	2.78555	chr1	27175500	27176250
												ZFAND2A	3.50008	chr7	1196250	1197750
												ZFHX3	0.032383	chr16	72972750	72973500
												ZFHX3	0.032383	chr16	72994500	72995250
												ZFHX3	0.032383	chr16	73067250	73068000
												ZFHX3	0.032383	chr16	73077750	73078500
												ZFYVE20	2.28912	chr3	15123000	15123750
												ZHX1	1.67531	chr8	124266750	124267500
												ZHX2	1.50924	chr8	123816750	123817500
												ZHX2	1.50924	chr8	123818250	123819000
												ZHX2	1.50924	chr8	123858000	123858750
												ZHX2	1.50924	chr8	123864000	123865500
												ZHX2	1.50924	chr8	123868500	123870750
												ZHX2	1.50924	chr8	123897000	123897750
												ZHX2	1.50924	chr8	123909750	123910500
												ZHX2	1.50924	chr8	123921750	123923250
												ZHX2	1.50924	chr8	123929250	123930000
												ZHX2	1.50924	chr8	123981750	123982500
												ZHX3	2.22384	chr20	39878250	39879000
												ZHX3	2.22384	chr20	39897000	39897750
												ZHX3	2.22384	chr20	39903750	39904500
												ZHX3	2.22384	chr20	39918000	39918750
												ZHX3	2.22384	chr20	39921000	39922500
												ZMYM2	0.443214	chr13	20595750	20596500
												ZNF282	3.34629	chr7	148902750	148903500
												ZNF517	0.0614168	chr8	146025750	146026500
												ZNF598	4.2359	chr16	2058000	2058750
												ZNF609	3.05456	chr15	64813500	64814250
												ZNF638	2.70581	chr2	71605500	71606250
												ZNF687	2.15402	chr1	151256250	151257000
												ZNF710	1.90659	chr15	90589500	90590250
												ZNRF1	2.31257	chr16	75036750	75038250
												ZNRF1	2.31257	chr16	75045750	75046500
												ZNRF1	2.31257	chr16	75087750	75088500
